# Supplementary material for: Association of prenatal sex steroid exposure estimated by the digit ratio (2D:4D) with birth weight, BMI and muscle strength in 6- to 13-year-old Polish children
Source: PLoS One. 2021 Oct 4;16(10):e0258179. doi: 10.1371/journal.pone.0258179 (PMC8489707; doi:10.1371/journal.pone.0258179)
Supplement: S1 Data — (XLSX) [file pone.0258179.s001.xlsx]

## Sheet: Raw data, Magdalena Kobus, PONE
Sex	Boys	Age	Body weight	Body weight, Box-Cox	Body height	BMI	BMI Box-Cox	Waist circumference	Waist circumference, Box-Cox	Hip circumference	Hip circumference, Box-Cox	WHR	WHR Box-Cox	Hbd	Birth weight	Birth weight, Box-Cox	Birth lenght	Chest circumference	Chest circumference, Box-Cox	Head circumference	Head circumference, Box-Cox	R-HGS	R-HGS, Box-Cox	L-HGS	L-HGS, Box-Cox	2D P	2D L	4D P	4D L	2D/4D P	2D/4D L
M	1	6	22.4	1.12982	118.6	15.925	0.579467	55.5	0.490864	60.5	-1.66649	0.917355	-0.0848667	40	3780	85257	55	34	173316	34	600506	7	3.72025	5.5	2.79713	48	47.5	50	51	0.96	0.931373
K	0	6	26.3	1.14176	117.4	19.0818	0.580833	58	0.490875	68	6.31752	0.852941	-0.154369	40	3520	77046.6	50	34	173316	32	466119	6	3.24078	6.5	3.23592	47	46	48.5	49	0.969072	0.938776
M	1	6	21.1	1.12496	121.2	14.3641	0.578475	52.5	0.490847	60	-2.64138	0.875	-0.130211	39	3650	81121	58	34	173316	36	762513	6	3.24078	4	2.06275	49	47	51	49.5	0.960784	0.949495
M	1	6	24.5	1.13668	121.4	16.6237	0.57983	61	0.490888	67	4.33671	0.910448	-0.0921717	36	2890	58218.2	54	33	154732	35	677834	6	3.24078	6	3.02074	50.5	50.5	52	51.5	0.971154	0.980583
K	0	6	18.6	1.11388	122	12.4966	0.576827	46	0.490799	57	-4.78572	0.807018	-0.205936	39	3400	73341.4	56	33	154732	36	762513	4	2.17431	3	1.49959	47	48	52	52	0.903846	0.923077
K	0	6	22.1	1.12874	118	15.8719	0.579437	56	0.490866	63	1.14202	0.888889	-0.115195	40	3550	77981.3	55	34	173316	34	600506	4	2.17431	4.5	2.31978	47.5	47	49.5	48	0.959596	0.979167
K	0	6	20	1.12039	113.6	15.4979	0.579222	53	0.49085	60	-1.92111	0.883333	-0.121184	42	3220	67886.4	53	33.5	163830	35	677834					45.5	44.5	44.5	44.5	1.02247	1
K	0	6	21.5	1.12651	119.4	15.081	0.578965	51	0.490838	59	-3.10575	0.864407	-0.141765	39	3510	76735.8	58	34	173316	34	600506	4	2.17431	5	2.56395	52	51	53	51.5	0.981132	0.990291
K	0	6	20.2	1.12126	120.5	13.9116	0.578131	50	0.490831	60	-2.10686	0.833333	-0.17617	38	3470	75496.2	54	34	173316	34	600506
M	1	6	30	1.15046	122.4	20.0243	0.581132	62.5	0.490893	72	8.80114	0.868056	-0.137775	38	4200	99025.7	56	35	193494	36	762513	6	3.24078	5	2.56395	50	50	51	51	0.980392	0.980392
K	0	6	18.8	1.11487	117.4	13.6402	0.577909	47.5	0.490812	57	-5.38449	0.833333	-0.17617	40	3550	77981.3	57	35	193494	32	466119	4	2.17431	6.5	3.23592	48.5	47	54	52	0.898148	0.903846
K	0	6	18.2	1.11186	114.2	13.9553	0.578165	46	0.490799	57	-5.39481	0.807018	-0.205936	39	3629	80458.7	56	34	173316	33	530079	3	1.56196	3	1.49959	44.5	46	44.5	44	1	1.04545
K	0	6	20.6	1.12294	121.3	14.0006	0.578201	54	0.490856	59	-3.44975	0.915254	-0.0870851	40	3600	79546.6	58	33	154732	32	466119					51	51	52	52	0.980769	0.980769
M	1	6	28.2	1.14649	122.4	18.8229	0.580744	61	0.490888	68.5	5.08104	0.890511	-0.113451	38	3320	70901.5	54	34	173316	34	600506	10.5	5.21811	7	3.44361	50	50.5	52	52	0.961538	0.971154
K	0	6	21.6	1.12689	117.6	15.6185	0.579293	53	0.49085	62.5	-0.0402908	0.848	-0.159833	37	1850	30887.7	47	28	82885.2	32	466119	5	2.72866	5	2.56395	47.5	47.5	46.5	47.5	1.02151	1
M	1	6	21.2	1.12535	122.8	14.0585	0.578246	52	0.490844	60.5	-3.01889	0.859504	-0.147141	40	4150	97354.8	58	37	238978	36	762513	6.5	3.48414	5.5	2.79713	49.5	49.5	53	51.5	0.933962	0.961165
K	0	6	21.8	1.12764	111.8	17.4411	0.580207	57	0.490871	65	2.32556	0.876923	-0.128123	40	3370	72423.6	54	33	154732	32	466119	4	2.17431	4	2.06275	43.5	43	44.5	44.5	0.977528	0.966292
K	0	6	24.5	1.13668	122.8	16.2469	0.579639	54	0.490856	65.5	2.8232	0.824427	-0.186177	39	3400	73341.4	57	33	154732	33	530079					52	52	53	54	0.981132	0.962963
M	1	6	26.5	1.14229	125.7	16.7716	0.579902	59	0.49088	68	4.2095	0.867647	-0.138221	39	4000	92393.1	57	36	215353	34	600506					55	54	54	54.5	1.01852	0.990826
K	0	6	23.6	1.13388	123.6	15.4481	0.579192	52	0.490844	61	-1.93164	0.852459	-0.154901	39	3170	66393.4	55	31	122017	32	466119	5	2.72866	4	2.06275	49.5	50	50	50	0.99	1
M	1	6	27.1	1.14383	131	15.7916	0.579392	59.5	0.490882	63	-0.869896	0.944444	-0.0565442	40	4130	96688.8	58	35	193494	37	855008	7	3.72025	6	3.02074	53	51	56	55.5	0.946429	0.918919
M	1	6	24.8	1.13757	127.3	15.3036	0.579105	56	0.490866	64	0.0991325	0.875	-0.130211	38	3200	67288	56	33	154732	35	677834	4	2.17431	5	2.56395	52	51	53.5	55	0.971963	0.927273
K	0	6	24	1.13515	122.6	15.9673	0.57949							40	3350	71813.6	59					8	4.17344	8	3.83946
K	0	6	29.5	1.1494	125.7	18.6703	0.58069	61.5	0.490889	73	9.95405	0.842466	-0.165977	38	3000	61391.9	54	32	137659	33	530079	7	3.72025	10	4.56811	50.5	50.5	52.5	52.5	0.961905	0.961905
K	0	7	21	1.12456	119.5	14.7056	0.578717	49	0.490824	60	-3.07618	0.816667	-0.194953	41	3100	64319.9	54	33	154732	36	762513	6	3.24078	6	3.02074	45	45	45.5	46.5	0.989011	0.967742
K	0	7	36.2	1.16136	134.5	20.0108	0.581128	71	0.490918	75	11.9135	0.946667	-0.0542434	41	4150	97354.8	58	35	193494	36	762513	12	5.79777	12.5	5.39003	52	53	54.5	54	0.954128	0.981481
K	0	7	18.6	1.11388	112.1	14.8014	0.578782	48	0.490816	59.5	-3.58963	0.806723	-0.206273	39	3600	79546.6	55	34	173316	36	762513					47	48	48	49	0.979167	0.979592
K	0	7	24.3	1.13607	120.6	16.7075	0.579871	53	0.49085	67	3.90245	0.791045	-0.224298	39	3720	83340.5	52	32	137659	36	762513	7	3.72025	8	3.83946	51.5	51	52	52	0.990385	0.980769
M	1	7	31.5	1.15345	121.4	21.3734	0.581498	65.5	0.490903	74	9.93395	0.885135	-0.119239	40	3450	74878.7	58	33	154732	34	600506					55	55	58	58	0.948276	0.948276
K	0	7	19.5	1.11817	118	14.0046	0.578204								3000	61391.9	55	34	173316	34	600506
M	1	7	21.6	1.12689	121.1	14.7287	0.578733	54	0.490856	60.5	-3.61835	0.892562	-0.111248	39	3730	83659	55	35	193494	35	677834					52.5	52.5	54.5	53.5	0.963303	0.981308
M	1	7	37.5	1.16323	123.2	24.7064	0.58218	76	0.490929	78	13.8307	0.974359	-0.0258481	37	4550	110954	59	38	264461	38	955800	8.5	4.39164	5	2.56395	50	50	55	54	0.909091	0.925926
M	1	7	24.3	1.13607	122.7	16.1405	0.579583	58	0.490875	62	-2.18993	0.935484	-0.0658563	37	4170	98022.1	58	36	215353	36	762513	7	3.72025	5	2.56395	47	46	48	48.5	0.979167	0.948454
M	1	7	25.1	1.13845	122	16.8637	0.579946	57	0.490871	62	-2.21058	0.919355	-0.0827585	42	3550	77981.3	56	33	154732	34	600506	4	2.17431	4	2.06275	50	51	53	54	0.943396	0.944444
K	0	7	22.3	1.12946	121.9	15.0071	0.578918	52	0.490844	62	-1.27232	0.83871	-0.170161	39	2800	55659	52	32	137659	34	600506					51	51	52	52	0.980769	0.980769
K	0	7	22.1	1.12874	116.7	16.2275	0.579629	55	0.490861	64	0.717354	0.859375	-0.147283	39	2670	52023.3	53	33	154732	33	530079	3	1.56196	3	1.49959	48	47	49	48.5	0.979592	0.969072
M	1	7	21.6	1.12689	117.55	15.6185	0.579293	53.5	0.490853	60	-4.22156	0.891667	-0.112209													50.5	50.5	50.5	51.5	1	0.980583
K	0	7	20.2	1.12126	119.8	14.0747	0.578258	46	0.490799	59	-4.3033	0.779661	-0.237526	40	3460	75187.2	54	34	173316	36	762513	5	2.72866	5	2.56395	47	46	48	49	0.979167	0.938776
K	0	7	20.1	1.12083	115.6	15.0411	0.57894	53	0.49085	60	-3.39925	0.883333	-0.121184	39	3500	76425.3	56	33	154732	33	530079					50.5	50	53	52	0.95283	0.961538
K	0	7	17.7	1.10921	113.7	13.6915	0.577952	47.5	0.490812	55.5	-7.92718	0.855856	-0.151155	41	2500	47380.5	54	32	137659	33	530079	3	1.56196	1	0	46	46.5	48.5	47	0.948454	0.989362
M	1	7	21.8	1.12764	123.7	14.2468	0.578389	51.5	0.490841	61	-3.36846	0.844262	-0.16398	36	2100	36983.3	45	29	94706.2	31	408207					48	48	49	50	0.979592	0.96
K	0	7	21	1.12456	124.7	13.5047	0.577794							40	3450	74878.7	55	35	193494	35	677834	11	5.41475	12	5.23218
K	0	7	24.9	1.13787	113	19.5004	0.580971	59.5	0.490882	67	3.49023	0.88806	-0.116087	37	2090	36733.3	49	30	107725	31	408207	6	3.24078	4.5	2.31978	43	44	44	45	0.977273	0.977778
K	0	7	21.3	1.12574	118.2	15.2456	0.579069	54	0.490856	67	3.47691	0.80597	-0.207133	38	2940	59654.6	55	30	107725	34	600506	6	3.24078	5	2.56395	46	47	50	48	0.92	0.979167
K	0	7	34.2	1.15824	132.2	19.5688	0.580992	71	0.490918	74	10.4696	0.959459	-0.0410626	39	3600	79546.6	54	35	193494	35	677834	9.5	4.81344	9	4.21312	52	51.5	56	56	0.928571	0.919643
K	0	7	21	1.12456	123.2	13.8356	0.57807	51	0.490838	58	-5.56139	0.87931	-0.125535	39	3560	78293.7	52					5	2.72866	4.5	2.31978	49	47	50.5	51	0.970297	0.921569
M	1	7	21.6	1.12689	122	14.5122	0.578582	49.5	0.490827	59	-5.51295	0.838983	-0.169856	40	3400	73341.4	53	33	154732	32	466119					48	49	51	52.5	0.941176	0.933333
K	0	7	19.6	1.11862	117.3	14.2449	0.578388	51	0.490838	60	-3.60268	0.85	-0.157619	40	3200	67288	55	33	154732	33	530079					47	49	49	48	0.959184	1.02083
M	1	7	20.4	1.1221	118	14.651	0.578679	49	0.490824	59	-5.55125	0.830508	-0.179337	38	3320	70901.5	53	34	173316	35	677834	4	2.17431	4	2.06275	43	45	45	45	0.955556	1
K	0	7	20.7	1.12335	118.2	14.8162	0.578792	51.5	0.490841	59.5	-4.113	0.865546	-0.140518	40	3100	64319.9	53	33	154732	34	600506					50	50.5	50	50	1	1.01
M	1	7	22.2	1.1291	114.4	16.9629	0.579992	59	0.49088	62	-2.56158	0.951613	-0.0491341	38	3260	69087.8	48.5			34.5	638280	3	1.56196	1	0	48	48	48	48	1	1
M	1	7	25.3	1.13902	124.1	16.4277	0.579733	57	0.490871	68	3.43842	0.838235	-0.17069	41	3000	61391.9	54	33	154732	33	530079					53	52	57	54	0.929825	0.962963
K	0	7	23.7	1.1342	126.3	14.8574	0.578819	51.5	0.490841	63	-0.633652	0.81746	-0.194053	40	3500	76425.3	57	34	173316	33	530079	7	3.72025	6	3.02074	53	52.5	55	54	0.963636	0.972222
K	0	7	21.4	1.12613	119	15.1119	0.578985	51	0.490838	63	-0.654808	0.809524	-0.203076	40	3700	82704.6	56	35	193494	34	600506	4	2.17431	4	2.06275	53.5	53.5	54.5	54.5	0.981651	0.981651
K	0	7	26.2	1.1415	129.2	15.6955	0.579338	57	0.490871	65	1.34274	0.876923	-0.128123	40	3200	67288	54	33	154732	34	600506					56	54.5	53	54	1.0566	1.00926
M	1	7	26.8	1.14307	127.8	16.4087	0.579723	55	0.490861	69.5	4.85288	0.791367	-0.223926	40	3600	79546.6	55	33	154732	34	600506					53	54	55	57	0.963636	0.947368
K	0	7	39	1.16524	134.3	21.6228	0.581559							39	3500	76425.3	57					9	4.60484	5	2.56395
M	1	7	20	1.12039	113	15.6629	0.579319	51.5	0.490841	58	-6.70611	0.887931	-0.116226	38	3180	66691.2	52	32	137659	34	600506	4	2.17431	4	2.06275	46.5	47	49.5	50	0.939394	0.94
K	0	7	22.6	1.13052	123.2	14.8897	0.578841	56	0.490866	63	-0.778183	0.888889	-0.115195	40	3100	64319.9	54	33	154732	35	677834	6	3.24078	4.5	2.31978	48	50	51	51	0.941176	0.980392
M	1	7	35.3	1.15999	138	18.536	0.580641	71	0.490918	77	12.2319	0.922078	-0.0798921	38	4350	104088	58	36	215353	38	955800	9	4.60484	7	3.44361	51.5	52	56	56	0.919643	0.928571
K	0	7	21.8	1.12764	124.6	14.0417	0.578233	53	0.49085	64	0.087204	0.828125	-0.182014	39	3220	67886.4	53	32	137659	36	762513					48.5	48.5	47.5	47.5	1.02105	1.02105
K	0	7	32.1	1.15458	125.5	20.3806	0.581235	64	0.490898	74	9.9947	0.864865	-0.141263	39	3650	81121	59	34	173316	35	677834	10	5.01777	6	3.02074	54.5	55	56.5	56.5	0.964602	0.973451
M	1	7	31	1.15248	132.7	17.6043	0.580276	68	0.49091	66	1.0358	1.0303	0.0300223	41	3450	74878.7	54	34	173316	34	600506	8	4.17344	6.5	3.23592	57	57	58.5	58.5	0.974359	0.974359
K	0	7	20.2	1.12126	117	14.7564	0.578751	50	0.490831	60	-4.0466	0.833333	-0.17617	40	3050	62850.8	50	31	122017	31	408207					49.5	48	49.5	50	1	0.96
K	0	7	25.5	1.13959	126.45	15.9353	0.579472	57	0.490871	66	1.94273	0.863636	-0.142608	39	3100	64319.9	57	33	154732	32	466119					54.5	54.5	54.5	54.5	1	1
K	0	7	17.4	1.10755	115	13.1569	0.577483	47	0.490808	56	-8.07757	0.839286	-0.169518	40	3600	79546.6	54	33	154732	33	530079	4	2.17431	3	1.49959	42	43	46	46	0.913043	0.934783
K	0	7	30.5	1.15149	128.6	18.4424	0.580607	59	0.49088	72	7.91177	0.819444	-0.191806	39	3800	85898.7	55	34	173316	34	600506
M	1	7	46.2	1.17324	135.5	25.1631	0.582254	81	0.490937	82.5	17.4429	0.981818	-0.0182855	39	3450	74878.7	53	35	193494	36	762513					55	56	58	60	0.948276	0.933333
K	0	7	29.7	1.14983	125.7	18.7969	0.580735							41	3650	81121	55	34	173316	34	600506
M	1	7	24.5	1.13668	123	16.1941	0.579612	57	0.490871	62	-3.08058	0.919355	-0.0827585	40	3950	90756.4	56	36	215353	36	762513	7	3.72025	4	2.06275	52	52	55	57	0.945455	0.912281
M	1	7	31.9	1.15421	133.5	17.899	0.580397	63	0.490895	70.5	5.40159	0.893617	-0.110116	40	3970	91410	59	34	173316	34	600506					59	58	60	61	0.983333	0.95082
K	0	7	25.6	1.13986	127.3	15.7973	0.579395	54	0.490856	67	2.81639	0.80597	-0.207133	42	3500	76425.3	50	32	137659	33	530079					52.5	52.5	53	54.5	0.990566	0.963303
K	0	7	19.1	1.11631	113.9	14.7226	0.578729	50	0.490831	61	-3.20145	0.819672	-0.191548	38	3100	64319.9	53	33	154732	33	530079					47	48	47	49.5	1	0.969697
K	0	7	25.3	1.13902	121.35	17.1666	0.580086	55.5	0.490864	67	2.77761	0.828358	-0.181752	39	3230	68186.1	58	32	137659	34	600506					50.5	51.5	51.5	50.5	0.980583	1.0198
K	0	7	23	1.1319	117.8	16.5744	0.579806							40	3350	71813.6	53	34	173316	33	530079	5.5	2.9893	7.5	3.64457
M	1	7	23.1	1.13223	124.4	14.927	0.578865	57	0.490871	61	-4.20192	0.934426	-0.066959	40	3950	90756.4	55	36	215353	36	762513					51.5	51.5	52.5	51.5	0.980952	1
K	0	7	28	1.14602	133.3	15.7579	0.579373	55	0.490861	68.5	4.21318	0.80292	-0.210625	39	3790	85577.6	60	35	193494	35	677834					57	58	59	61	0.966102	0.95082
K	0	7	32.2	1.15476	127	19.964	0.581114	65	0.490901	76	11.6925	0.855263	-0.151808	40	3340	71509.2	56	33	154732	34	600506					51	51	52	53	0.980769	0.962264
K	0	7	21.2	1.12535	112.4	16.7804	0.579906	53	0.49085	63	-1.33842	0.84127	-0.167308	39	2900	58504.6	55	35	193494	35	677834	4	2.17431	1	0	46	46	47	47	0.978723	0.978723
M	1	7	21.9	1.12801	119	15.465	0.579203	52	0.490844	61	-4.27667	0.852459	-0.154901	40	3320	70901.5	57	34	173316	34	600506					50	52	53	52.5	0.943396	0.990476
K	0	7	23.5	1.13355	121	16.0508	0.579535	54	0.490856	62	-2.34599	0.870968	-0.134599	34	2000	34506.2	46	28	82885.2	31.5	436433	7	3.72025	6	3.02074	45	45	50	49.5	0.9	0.909091
M	1	7	37.9	1.16378	128	23.1323	0.581891	75	0.490927	78	12.6951	0.961538	-0.0389309	40	3450	74878.7	55	33	154732	34	600506	9.5	4.81344	6	3.02074	57	58	58.5	58	0.974359	1
K	0	7	22.9	1.13156	125.5	14.5395	0.578601	51.5	0.490841	61	-3.36938	0.844262	-0.16398	40	3720	83340.5	57	33	154732	35	677834					53	53.5	54	54	0.981481	0.990741
M	1	7	23.9	1.13483	121	16.324	0.57968	52	0.490844	64	-1.37715	0.8125	-0.199686	37	3700	82704.6	57					8	4.17344	6	3.02074	45	45	47	46	0.957447	0.978261
K	0	7	28	1.14602	128.7	16.9044	0.579965							38	3400	73341.4	54	33	154732	36	762513	9	4.60484	10	4.56811
K	0	7	18.5	1.11338	113.3	14.4116	0.57851	52	0.490844	59	-5.46227	0.881356	-0.123321	39	2720	53413	52	32	137659	33	530079					52	50	50	50	1.04	1
K	0	7	22.3	1.12946	119.1	15.721	0.579352	55	0.490861	63	-1.48038	0.873016	-0.132369	40	3550	77981.3	53	35	193494	34	600506	4	2.17431	3	1.49959	48.5	48	47.5	47.5	1.02105	1.01053
K	0	7	32.6	1.15549	125.1	20.8307	0.581358							36	2300	42086.7	51	29	94706.2	31	408207
K	0	7	24	1.13515	118.2	17.1781	0.580091							39	3250	68786.8	54	36	215353	35	677834	11	5.41475	9	4.21312
M	1	7	27.5	1.14482	122.2	18.4158	0.580597	65	0.490901	70	4.54787	0.928571	-0.0730777	39	3100	64319.9	55	34	173316	34	600506					52	54	55	54.5	0.945455	0.990826
K	0	7	21.3	1.12574	114.7	16.1902	0.57961	51	0.490838	60	-4.52165	0.85	-0.157619	36	3000	61391.9	51	32	137659	34	600506					48	48	48.5	48	0.989691	1
M	1	7	22.4	1.12982	117.2	16.3077	0.579671	58	0.490875	64	-1.48055	0.90625	-0.0966278	36	1700	27390.8	43	24	46145.1	30	355938	5	2.72866	5	2.56395	48.5	49	48.5	48.5	1	1.01031
M	1	7	25.3	1.13902	123.8	16.5074	0.579773	56	0.490866	64	-1.48309	0.875	-0.130211	39	3250	68786.8	54	33	154732	33	530079					47.5	48.5	47.5	49.5	1	0.979798
K	0	7	26	1.14096	117.9	18.7045	0.580702							39	3850	87509.1	55	35	193494	35.5	719226	10	5.01777	10	4.56811
M	1	7	17.6	1.10866	110	14.5455	0.578606	51	0.490838	56	-9.54501	0.910714	-0.0918892													47	48	49	49	0.959184	0.979592
K	0	7	20.1	1.12083	116	14.9376	0.578872	50	0.490831	58	-6.62473	0.862069	-0.144326	41	3750	84297.1	57	34	173316	33	530079	5	2.72866	4.5	2.31978	47	46	47	46	1	1
K	0	7	23	1.1319	122.2	15.4023	0.579165							40	3050	62850.8	53	32	137659	33	530079	11	5.41475	10	4.56811
K	0	7	26	1.14096	117.2	18.9286	0.580781							39	3200	67288	51	33.5	163830	36	762513	10	5.01777	10	4.56811
K	0	7	23	1.1319	122.5	15.3269	0.579119	55	0.490861	63.5	-1.17645	0.866142	-0.139866	41	3650	81121	55	33	154732	35	677834
K	0	7	25.5	1.13959	128.4	15.4671	0.579204							37	3050	62850.8	54	34	173316	35	677834	10	5.01777	8.5	4.02882
K	0	7	26.6	1.14255	130.5	15.6193	0.579293	54	0.490856	66.5	1.79269	0.81203	-0.20022	40	2750	54252	55	32	137659	35	677834	6	3.24078	5	2.56395	52.5	52	53	54	0.990566	0.962963
K	0	7	33	1.1562	129.5	19.6777	0.581026							40	3500	76425.3	53	33	154732	33	530079	9	4.60484	9	4.21312
K	0	7	26.4	1.14203	123.7	17.253	0.580124	55.5	0.490864	69	4.26163	0.804348	-0.208989	41	3550	77981.3	56	35	193494	36	762513
M	1	7	25.1	1.13845	125.3	15.9872	0.579501
M	1	7	23.9	1.13483	121.8	16.1103	0.579567	53	0.49085	62	-3.6895	0.854839	-0.152276	40	3100	64319.9	53	33.5	163830	32.5	497318	6	3.24078	6	3.02074	50	50	52	52	0.961538	0.961538
K	0	7	26	1.14096	120.5	17.906	0.5804							40	3100	64319.9	50	35	193494	36	762513	9	4.60484	9	4.21312
K	0	7	25.2	1.13874	123.5	16.5222	0.57978	56	0.490866	67	2.23843	0.835821	-0.173387	40	3950	90756.4	56	35	193494	34	600506					50	49.5	53	52	0.943396	0.951923
M	1	7	26	1.14096	121.4	17.6415	0.580292	59	0.49088	68	2.26922	0.867647	-0.138221	38	3300	70295.4	55	32	137659	34	600506					51	50	53	52	0.962264	0.961538
M	1	7	30.8	1.15209	130.1	18.1968	0.580514	66	0.490904	69	3.2589	0.956522	-0.0440797	41	3865	87994	58	33	154732	34	600506	7	3.72025	9	4.21312	57	55	58	58	0.982759	0.948276
K	0	7	22.7	1.13087	119.6	15.8695	0.579436	54	0.490856	62	-2.81317	0.870968	-0.134599	40	3450	74878.7	55	33	154732	32	466119	7.5	3.94982	7	3.44361	49.5	48.5	51	50.5	0.970588	0.960396
K	0	7	20	1.12039	124.6	12.8823	0.577221							38	3000	61391.9	53	31	122017	33	530079	10	5.01777	9	4.21312
K	0	7	20	1.12039	117.9	14.3881	0.578493							42	3500	76425.3	57	33	154732	34	600506	8	4.17344	8	3.83946
K	0	7	23.3	1.1329	127.2	14.4006	0.578502	54.5	0.490858	65	0.155869	0.838462	-0.170438	40	3660	81437	54	35	193494	35	677834					52	53	54	53	0.962963	1
K	0	7	28	1.14602	129.8	16.6191	0.579828							40	3250	68786.8	52					13	6.16844	11	4.9071
K	0	7	25	1.13816	126.7	15.5735	0.579267							40	3000	61391.9	52	32	137659	33	530079	12	5.79777	10	4.56811
M	1	7	30.4	1.15128	125.3	19.3629	0.580926	69	0.490913	72	6.16601	0.958333	-0.0422185	40	3450	74878.7	57	34	173316	36	762513	5	2.72866	6	3.02074	50.5	50.5	49.5	49.5	1.0202	1.0202
K	0	7	21.7	1.12727	119.6	15.1704	0.579022	54	0.490856	62	-2.89574	0.870968	-0.134599	41	3580	78919.4	55	35	193494	34	600506					54	53	52	51	1.03846	1.03922
M	1	7	24	1.13515	122.7	15.9412	0.579476							40	3050	62850.8	54	33	154732	36	762513	14	6.52805	9	4.21312
M	1	7	26.5	1.14229	119.8	18.4643	0.580615							41	3500	76425.3	55	33	154732	33	530079	14	6.52805	13	5.54501
K	0	7	25.3	1.13902	123.5	16.5877	0.579813	56	0.490866	68	3.06298	0.823529	-0.18719	39	3650	81121	56	34	173316	35	677834	5	2.72866	6	3.02074	48	47	50	51	0.96	0.921569
M	1	7	37.1	1.16266	134	20.6616	0.581313	70.5	0.490917	75	9.12473	0.94	-0.0611561	38	2200	39510.6	49	30	107725	32.5	497318	8	4.17344	7	3.44361	56	56	56	56	1	1
K	0	7	20	1.12039	114.8	15.1756	0.579025															6	3.24078	5	2.56395
K	0	7	18	1.11081	120.4	12.4171	0.576742															10	5.01777	7	3.44361
K	0	7	27	1.14357	132.9	15.2867	0.579094															10	5.01777	8	3.83946
K	0	7	26	1.14096	126.4	16.2734	0.579653															9	4.60484	10	4.56811
K	0	7	20	1.12039	124	13.0073	0.577342															9.5	4.81344	11	4.9071
K	0	7	24	1.13515	126.2	15.0693	0.578958															13	6.16844	11	4.9071
K	0	7	34	1.15791	134.6	18.7667	0.580724															16	7.21831	11.5	5.07127
K	0	7	23	1.1319	124.4	14.8623	0.578823															15	6.87771	13	5.54501
K	0	7	19.2	1.11678	114.2	14.7221	0.578728	53.5	0.490853	59	-5.95766	0.90678	-0.0960648	39	2580	49549.3	51	30	107725	32	466119	4	2.17431	4	2.06275	48	48	49	49	0.979592	0.979592
M	1	7	17.9	1.11028	114.9	13.5585	0.57784	49	0.490824	55.5	-10.4062	0.882883	-0.121671													50	50	52	51	0.961538	0.980392
K	0	7	25.5	1.13959	124.3	16.5043	0.579771								3650	81121	57	34	173316	34	600506	12	5.79777	14	5.84695
M	1	7	25	1.13816	125.9	15.7721	0.579381	61	0.490888	64.5	-1.41655	0.945736	-0.0552061	40	3200	67288	55	37	238978	32.5	497318	10	5.01777	8	3.83946	51	50.5	54	52.5	0.944444	0.961905
M	1	7	33	1.1562	124.5	21.29	0.581477							38	3200	67288	52	33	154732	34	600506	14	6.52805	10	4.56811
K	0	7	24.8	1.13757	120	17.2222	0.580111	55	0.490861	62.5	-2.48862	0.88	-0.124789	41	3000	61391.9	53	35	193494	34	600506	5	2.72866	6	3.02074	51	51	52	52	0.980769	0.980769
K	0	7	22.4	1.12982	120.5	15.4267	0.57918	57	0.490871	65	-0.00926208	0.876923	-0.128123	36	2150	38240.7	47	28	82885.2	32	466119	8.5	4.39164	6.5	3.23592	52	52	53	55	0.981132	0.945455
K	0	7	31	1.15248	127.5	19.0696	0.580829	62	0.490891	73	7.99074	0.849315	-0.158377	36	2440	45772.9	48	28	82885.2	33	530079	9	4.60484	10	4.56811	54	52	52	54	1.03846	0.962963
M	1	7	22	1.12838	119.7	15.3545	0.579136							39	3050	62850.8	52	33	154732	34	600506	9	4.60484	7.5	3.64457
K	0	7	20.7	1.12335	124.2	13.4192	0.577719	47	0.490808	58	-7.02991	0.810345	-0.20214	40	2850	57076.5	56	33	154732	33	530079	7	3.72025	5.5	2.79713	52	50	50	50	1.04	1
M	1	7	39.1	1.16537	131.4	22.6457	0.58179	75	0.490927	81	15.0318	0.925926	-0.0758504	40	4500	109225	60	38	264461	36	762513					57	58	58	61	0.982759	0.95082
K	0	7	24.1	1.13546	123	15.9297	0.579469	51	0.490838	65	-0.0402222	0.784615	-0.231755	39	3050	62850.8	52	33	154732	35	677834	9	4.60484	5.5	2.79713	48.5	49	52	52	0.932692	0.942308
M	1	7	31.6	1.15364	129.6	18.8138	0.580741	64	0.490898	73	7.02152	0.876712	-0.128352	37	2550	48732.7	50	30	107725	34	600506
K	0	7	23	1.1319	121.6	15.5547	0.579256															13	6.16844	13	5.54501
K	0	7	27.4	1.14457	123.6	17.9355	0.580412	60	0.490884	70.5	5.4185	0.851064	-0.156442	40	4250	100705	55	35	193494	36	762513					52	53	52.5	54.5	0.990476	0.972477
M	1	7	35.6	1.16046	126.1	22.3882	0.581735	71	0.490918	79	12.9286	0.898734	-0.104638	39	4150	97354.8	54	34	173316	36	762513					55	54	53.5	55	1.02804	0.981818
K	0	7	25	1.13816	122	16.7966	0.579914								3900	89128.4	56	34	173316	33	530079	12	5.79777	10	4.56811
M	1	7	22	1.12838	124.2	14.262	0.5784							38	3500	76425.3	54	31	122017	35	677834	9.5	4.81344	12	5.23218
M	1	7	29	1.14831	127.4	17.8673	0.580384								3250	68786.8	52					12.5	5.98456	11	4.9071
K	0	7	22.9	1.13156	121.1	15.6152	0.579291	53	0.49085	65.5	0.325607	0.80916	-0.20349	39	2900	58504.6	52	32	137659	35	677834					52	51	52	53	1	0.962264
M	1	7	26.1	1.14123	124.1	16.9472	0.579985	56	0.490866	65	-1.12499	0.861538	-0.144908	38	3250	68786.8	59	34	173316	35	677834					52	54	53	52.5	0.981132	1.02857
M	1	7	24	1.13515	127	14.88	0.578834							37	3800	85898.7	58					14	6.52805	11.5	5.07127
K	0	7	24.4	1.13638	126	15.3691	0.579145	53	0.49085	62	-3.20535	0.854839	-0.152276		3450	74878.7	56	34	173316	34	600506	5	2.72866	4	2.06275	50	50	52.5	50.5	0.952381	0.990099
K	0	7	28.1	1.14625	124.8	18.0417	0.580454	59	0.49088	70	4.78432	0.842857	-0.165541	36	3150	65799	56					7	3.72025	9	4.21312	54.5	54.5	54.5	55	1	0.990909
M	1	7	26.8	1.14307	132.8	15.1963	0.579038	55.5	0.490864	65.5	-0.664246	0.847328	-0.160577	40	3400	73341.4	55	34	173316	36	762513					50	50	49	50	1.02041	1
M	1	7	23.5	1.13355	122.5	15.6601	0.579317	58	0.490875	59	-7.17457	0.983051	-0.0170392	40	4000	92393.1	57	35	193494	35	677834					57	57	58	57	0.982759	1
M	1	7	42.9	1.16987	137.2	22.7902	0.581821	75	0.490927	79	12.8151	0.949367	-0.0514519	40	3720	83340.5	58	34.5	183200	36	762513	12	5.79777	11	4.9071	58	55.5	57	58	1.01754	0.956897
K	0	7	24.3	1.13607	122.9	16.088	0.579555
M	1	7	38	1.16391	125.9	23.9735	0.582051	74	0.490925	79	12.8048	0.936709	-0.06458	39	3150	65799	55	33	154732	33	530079					51	53.5	53.5	56.5	0.953271	0.946903
K	0	7	21	1.12456	118.2	15.0309	0.578933	55	0.490861	63.5	-1.79824	0.866142	-0.139866	35	2000	34506.2	50	30	107725	32	466119					53	52	53	52	1	1
M	1	7	19.3	1.11725	113	15.1147	0.578987	51	0.490838	58	-8.24681	0.87931	-0.125535									4	2.17431	3	1.49959	41.5	42	47	47	0.882979	0.893617
K	0	7	24.7	1.13728	121.3	16.7871	0.57991	51	0.490838	64.5	-0.808563	0.790698	-0.2247	38	3610	79860.7	55	33	154732	34	600506	4	2.17431	4	2.06275	49	49.5	51	50.5	0.960784	0.980198
M	1	7	22	1.12838	118	15.8001	0.579397							40	3450	74878.7	54	36	215353	35	677834	11	5.41475	9	4.21312
K	0	7	32.2	1.15476	126.3	20.1859	0.581179	64	0.490898	73	7.63984	0.876712	-0.128352	39	3200	67288	54	34	173316	34	600506					57.5	58	59.5	61	0.966387	0.95082
M	1	7	24.6	1.13698	126.2	15.446	0.579191	53	0.49085	63.5	-2.80874	0.834646	-0.174701													51	51	52	53	0.980769	0.962264
K	0	7	19.8	1.11951	114	15.2355	0.579063	52	0.490844	60.5	-4.88081	0.859504	-0.147141													47	50	47	51	1	0.980392
K	0	7	23	1.1319	123.4	15.1042	0.57898							34	3200	67288	59					11	5.41475	9	4.21312
K	0	7	23.7	1.1342	121.3	16.1074	0.579566	56	0.490866	67	1.57791	0.835821	-0.173387	40	4120	96356.3	56					4	2.17431	4	2.06275	50	50	52	53	0.961538	0.943396
K	0	7	24.1	1.13546	130.2	14.2166	0.578366
K	0	7	32	1.15439	130	18.9349	0.580783							40	4000	92393.1	58	37	238978	32	466119	12	5.79777	14	5.84695
M	1	7	21.3	1.12574	118.2	15.2456	0.579069	54	0.490856	60	-6.37066	0.9	-0.103286	39	2940	59654.6	56	32	137659	35	677834	5	2.72866	5	2.56395	47.5	47.5	48	47.5	0.989583	1
K	0	7	19	1.11583	114.5	14.4925	0.578568							35	1800	29708.3	43	30	107725	31	408207	10.5	5.21811	8	3.83946
K	0	7	23.8	1.13452	119.1	16.7785	0.579905	54.5	0.490858	67	1.55727	0.813433	-0.198625	42	3400	73341.4	60	34	173316	35	677834
M	1	7	24	1.13515	127.1	14.8566	0.578819							42	3500	76425.3	56	35	193494	35	677834	14	6.52805	14	5.84695
K	0	7	25	1.13816	119.1	17.6245	0.580285	58	0.490875	69	3.53458	0.84058	-0.168076	38	3000	61391.9	53	33	154732	34	600506					46.5	48	47	48	0.989362	1
M	1	7	21.6	1.12689	119.8	15.0501	0.578945							40	3950	90756.4	59	36	215353	34	600506
K	0	7	20	1.12039	121.4	13.5704	0.57785
M	1	7	23	1.1319	128.6	13.9074	0.578127							40	3550	77981.3	55	34	173316	33	530079	13	6.16844	11	4.9071
K	0	7	21	1.12456	124.2	13.6137	0.577886							41	3300	70295.4	56	33	154732	34	600506	10	5.01777	10	4.56811
M	1	7	22	1.12838	127.5	13.5333	0.577818								3550	77981.3	55					12	5.79777	11	4.9071
K	0	7	41.7	1.16853	137.2	22.1528	0.581682	75	0.490927	81.5	15.985	0.920245	-0.0818205	40	4050	94038.4	54	36	215353	35	677834					55	55	58	58.5	0.948276	0.940171
K	0	7	23.2	1.13257	122.5	15.4602	0.5792	55	0.490861	61.5	-4.02529	0.894309	-0.109374	40	2750	54252	53	31	122017	33	530079					52	50.5	50	52	1.04	0.971154
M	1	7	20.5	1.12252	117.6	14.8231	0.578796	50.5	0.490834	59	-7.48418	0.855932	-0.151071	39	2600	50096	51	29	94706.2	29.5	331797					54	54.5	54	55.5	1	0.981982
K	0	7	26	1.14096	121.8	17.5258	0.580243							39	3050	62850.8	50	34	173316	33	530079	12	5.79777	10	4.56811
K	0	7	24.5	1.13668	125.2	15.6299	0.5793	54.5	0.490858	62	-3.56657	0.879032	-0.125837	39	3680	82070.1	55	36	215353	35	677834	6	3.24078	5.5	2.79713	55	53	55	54.5	1	0.972477
K	0	7	28.6	1.14741	135.5	15.5771	0.579269	58	0.490875	71	5.43343	0.816901	-0.194687	38	3480	75805.5	56	32	137659	32	466119	9	4.60484	10.5	4.73946	55	55	58	56	0.948276	0.982143
K	0	7	22	1.12838	117.2	16.0165	0.579517							37	3200	67288	48	31	122017	32	466119	12	5.79777	11.5	5.07127
M	1	7	20	1.12039	124.4	12.9238	0.577262								3200	67288	54	33	154732	33	530079	8	4.17344	9	4.21312
M	1	7	25.4	1.1393	130.7	14.869	0.578827
K	0	7	25	1.13816	123.2	16.4709	0.579754							40	3300	70295.4	61	34	173316	35	677834	5	2.72866	5	2.56395
M	1	7	21	1.12456	119	14.8295	0.578801							34	2350	43392.7	51	28	82885.2	33	530079	13	6.16844	12	5.23218
M	1	7	21.7	1.12727	115.6	16.2384	0.579635	55	0.490861	61.5	-5.07707	0.894309	-0.109374	40	3200	67288	55	31	122017	32	466119					51	51	51	52	1	0.980769
M	1	7	21	1.12456	120.3	14.5107	0.578581							38	3300	70295.4	56	33	154732	35	677834	9	4.60484	8.5	4.02882
K	0	7	21	1.12456	126.7	13.0818	0.577413							40	4550	110954	58	37	238978	35	677834	10	5.01777	10	4.56811
M	1	7	22.7	1.13087	123.3	14.9314	0.578868	53	0.49085	60	-6.58739	0.883333	-0.121184	39	3240	68486.3	55	34	173316	35	677834	10	5.01777	9	4.21312	51	52	51	50	1	1.04
K	0	7	25	1.13816	128.4	15.1639	0.579018	54	0.490856	63.5	-2.14914	0.850394	-0.157183	40	3870	88155.7	58	36	215353	35	677834					56	54	57.5	56.5	0.973913	0.955752
K	0	7	20.6	1.12294	116	15.3092	0.579108	54	0.490856	61	-4.65946	0.885246	-0.119119	40	3180	66691.2	54	34	173316	35	677834	6	3.24078	4	2.06275	49	47	51	52	0.960784	0.903846
K	0	7	32.6	1.15549	129.4	19.4692	0.580961	66	0.490904	75	9.34054	0.88	-0.124789	39	3400	73341.4	58	35	193494	34	600506					55	54.5	55.5	56	0.990991	0.973214
K	0	7	36.8	1.16224	122.8	24.4034	0.582128	69.5	0.490914	79	13.3199	0.879747	-0.125063													54	56	54.5	56	0.990826	1
M	1	7	26	1.14096	130.2	15.3374	0.579125							38	3150	65799	54	33	154732	31	408207	17	7.55064	15	6.13911
M	1	7	26.6	1.14255	124.1	17.2718	0.580133	58	0.490875	70	3.36926	0.828571	-0.181512	41	3600	79546.6	57	36	215353	37	855008					53	55.5	56	57	0.946429	0.973684
M	1	7	30.2	1.15087	126.5	18.8723	0.580761	64.5	0.4909	71	4.361	0.908451	-0.0942901	40	3050	62850.8	59	23	39255.5	28	266789					58	59	60.5	60.5	0.958678	0.975207
M	1	7	28.3	1.14672	129	17.0062	0.580013	57.5	0.490873	69	2.34862	0.833333	-0.17617	37	2750	54252	56	31	122017	32	466119					48	48	51	51	0.941176	0.941176
K	0	7	23.5	1.13355	125	15.04	0.578939	56	0.490866	66.5	0.778618	0.842105	-0.166378	40	3600	79546.6	56	36	215353	35	677834					54.5	54.5	56.5	56.5	0.964602	0.964602
M	1	7	24.4	1.13638	130.5	14.3274	0.578449
M	1	7	22.7	1.13087	125.7	14.3666	0.578477	55	0.490861	62	-4.68028	0.887097	-0.117124	36	2900	58504.6	53	32	137659	33	530079	7.5	3.94982	5.5	2.79713	53	52	51.5	52.5	1.02913	0.990476
K	0	7	20	1.12039	121	13.6603	0.577926							41	2900	58504.6	52	34	173316	33	530079	11	5.41475	9	4.21312
M	1	7	33	1.1562	131.6	19.0547	0.580824							35	2000	34506.2	52					17	7.55064	14	5.84695
K	0	7	19	1.11583	117.5	13.7619	0.57801							38	2850	57076.5	52	33	154732	33	530079	9	4.60484	7	3.44361
K	0	7	25.5	1.13959	128.5	15.4431	0.579189	59	0.49088	67	1.21669	0.880597	-0.124142	40	2600	50096	54									60	62	58	60	1.03448	1.03333
K	0	7	21	1.12456	119.7	14.6565	0.578683															7	3.72025	6	3.02074
K	0	7	18	1.11081	120.2	12.4584	0.576786															9	4.60484	9	4.21312
M	1	7	19	1.11583	116	14.1201	0.578293							39	3200	67288	52	35	193494	34	600506	11	5.41475	11	4.9071
M	1	7	26	1.14096	128	15.8691	0.579436							39	2900	58504.6	52	33	154732	34	600506	13	6.16844	13	5.54501
K	0	7	19.9	1.11996	118.9	14.0763	0.57826	47	0.490808	62	-3.79363	0.758065	-0.262955	39	3390	73035.1	53	33	154732	34	600506	5.5	2.9893	5.5	2.79713	47	47	47	47	1	1
K	0	7	21	1.12456	122	14.1091	0.578285							40	3040	62558.2	53					10	5.01777	9	4.21312
K	0	7	24	1.13515	123.8	15.6592	0.579317	56	0.490866	63.5	-2.31427	0.88189	-0.122744	40	3600	79546.6	60	34	173316	35	677834					52	52	52.5	52	0.990476	1
M	1	7	23	1.1319	129.5	13.7148	0.577971							40	3100	64319.9	57					11	5.41475	10	4.56811
M	1	7	27.6	1.14506	132.5	15.7209	0.579352	56	0.490866	67	0.206192	0.835821	-0.173387	37	2630	50919.3	51	31	122017	32	466119					52	52	57	59	0.912281	0.881356
K	0	7	30	1.15046	122.8	19.8941	0.581093							40	3650	81121	56					7	3.72025	7	3.44361
M	1	7	39.5	1.16588	129.5	23.5536	0.581973	72	0.49092	81.5	14.6856	0.883436	-0.121073	40	3350	71813.6	52	33	154732	35	677834					54	55	55	56	0.981818	0.982143
K	0	7	27.9	1.14578	126.3	17.4903	0.580228							40	3700	82704.6	55	35	193494	34	600506
K	0	7	17	1.10526	107.2	14.7931	0.578776	52	0.490844	55	-10.8968	0.945455	-0.055498	42	2650	51470.4	47									54	51	50.5	52.5	1.06931	0.971429
M	1	7	27.1	1.14383	134.8	14.9138	0.578857
M	1	7	20.8	1.12375	121	14.2067	0.578359	44	0.49078	59	-7.84541	0.745763	-0.277641	37	3080	63731.1	52	32	137659	35	677834	7	3.72025	8	3.83946	49	49	51	51	0.960784	0.960784
M	1	7	22.4	1.12982	122.9	14.8301	0.578801	55	0.490861	63	-3.86605	0.873016	-0.132369	39	3600	79546.6	58			35	677834	8	4.17344	9	4.21312	49	51	52	53	0.942308	0.962264
M	1	7	21.6	1.12689	119	15.2532	0.579074	52	0.490844	60.5	-6.36605	0.859504	-0.147141	40	2700	52855.8	52	31	122017	31	408207					50.5	51.5	54	54.5	0.935185	0.944954
M	1	7	23	1.1319	119.1	16.2145	0.579623							40	3050	62850.8	53	33	154732	34	600506	7.5	3.94982	8.5	4.02882
K	0	7	27.7	1.1453	127.7	16.9863	0.580003	62	0.490891	70	4.04124	0.885714	-0.118614	40	2600	50096	48	31	122017	33	530079					52.5	53	54	53.5	0.972222	0.990654
K	0	7	29	1.14831	128.8	17.481	0.580224															13	6.16844	9.5	4.39277
M	1	7	21	1.12456	121.7	14.1788	0.578338							40	3550	77981.3	56	33	154732	35	677834	12.5	5.98456	13	5.54501
M	1	7	23.4	1.13323	119.8	16.3043	0.579669	56	0.490866	64	-2.91766	0.875	-0.130211	39	2650	51470.4	53	32	137659	33	530079					51.5	50	57	57	0.903509	0.877193
M	1	7	27.5	1.14482	128.6	16.6284	0.579833	55	0.490861	67.5	0.572029	0.814815	-0.197054	40	3600	79546.6	53	34	173316	34	600506					50	52	54	55	0.925926	0.945455
M	1	7	22	1.12838	128.7	13.2821	0.577597	52	0.490844	58	-8.93829	0.896552	-0.106972	38	2630	50919.3	51	31	122017	33	530079	4	2.17431	4	2.06275	53	53	57	56	0.929825	0.946429
M	1	7	27	1.14357	129.8	16.0256	0.579522							40	3300	70295.4	54	33	154732	33	530079	15.5	7.04909	15	6.13911
K	0	7	24	1.13515	121.7	16.2043	0.579617							40	3750	84297.1	55					6	3.24078	5	2.56395
K	0	7	21	1.12456	119.5	14.7056	0.578717							37	2400	44710.4	50	31	122017	32	466119	9	4.60484	8.5	4.02882
K	0	7	22.6	1.13052	125.4	14.3719	0.578481							40	4250	100705	57	36	215353	35	677834
K	0	7	20	1.12039	123.7	13.0705	0.577402							40	3200	67288	54	33	154732	34	600506	10	5.01777	9	4.21312
K	0	7	23.7	1.1342	119.3	16.652	0.579844	56.5	0.490868	67	0.968994	0.843284	-0.165067	39	2900	58504.6	50	32	137659	33	530079	6	3.24078	6	3.02074	48	48	50.5	50	0.950495	0.96
K	0	7	22.5	1.13017	128.2	13.6901	0.57795							40	3450	74878.7	58	35	193494	35	677834	11	5.41475	9	4.21312
K	0	7	23.8	1.13452	127.1	14.7328	0.578735	56	0.490866	63	-3.04133	0.888889	-0.115195	38	3100	64319.9	53	32	137659	33	530079	7	3.72025	5.5	2.79713	55	56	55	57	1	0.982456
K	0	7	25.3	1.13902	124.2	16.4013	0.579719	55	0.490861	66.5	0.458672	0.827068	-0.183204	40	3500	76425.3	54	34	173316	34	600506	5	2.72866	6	3.02074	52	52	52.5	53	0.990476	0.981132
K	0	7	21.5	1.12651	124	13.9828	0.578187							39	3300	70295.4	58	33	154732	33	530079	13	6.16844	12	5.23218
M	1	7	22	1.12838	125	14.08	0.578262								3410	73648.1	53	32	137659	35	677834	10	5.01777	11	4.9071
M	1	7	24	1.13515	127.3	14.81	0.578788								3530	77357.8	54	34	173316	36	762513	12	5.79777	11	4.9071
M	1	7	29.1	1.14853	126.4	18.2137	0.580521	59	0.49088	70	2.99978	0.842857	-0.165541		3400	73341.4	54	33	154732	36	762513
M	1	7	43.6	1.17063	132.8	24.7224	0.582182	77	0.49093	87.5	20.4977	0.88	-0.124789	38	2650	51470.4	55	32	137659	33	530079					59	61	60	60	0.983333	1.01667
M	1	7	26	1.14096	129.6	15.4797	0.579211							40	3550	77981.3	56	34	173316	35	677834	10	5.01777	6	3.02074
M	1	7	26	1.14096	128	15.8691	0.579436	57	0.490871	65	-2.01054	0.876923	-0.128123	40	3100	64319.9	51	32	137659	34	600506					54	54	53.4	53	1.01124	1.01887
K	0	7	25	1.13816	131.8	14.3916	0.578495							39	2500	47380.5	53	32	137659	34	600506	6	3.24078	7	3.44361
K	0	7	23	1.1319	123.5	15.0797	0.578964							40	3630	80490.2	52	32	137659	34	600506	11	5.41475	10	4.56811
K	0	7	20.2	1.12126	113.3	15.7359	0.579361	49	0.490824	60.5	-5.57633	0.809917	-0.202627	33	2000	34506.2	48	28	82885.2	29	308923					49	49	48	49	1.02083	1
M	1	7	47	1.17399	135.5	25.5988	0.582322	80.5	0.490937	88	20.9791	0.914773	-0.0875939	40	3400	73341.4	56	35	193494	33	530079	12	5.79777	10.5	4.73946	56.5	56.5	58	60	0.974138	0.941667
K	0	7	18	1.11081	115.5	13.493	0.577783							40	2600	50096	49	31	122017	32	466119	11.5	5.60789	10	4.56811
K	0	7	27.8	1.14554	127.2	17.1819	0.580092	57.5	0.490873	68	1.88643	0.845588	-0.162507	40	3500	76425.3	54	34	173316	33	530079					57	58	56.5	57	1.00885	1.01754
M	1	7	22.7	1.13087	121.7	15.3266	0.579119	57	0.490871	62	-5.05392	0.919355	-0.0827585	40	3150	65799	54	31	122017	33	530079					49	50	50.5	52	0.970297	0.961538
M	1	7	37.4	1.16309	135.3	20.4304	0.581249	72	0.49092	79	11.9358	0.911392	-0.0911707	40	3320	70901.5	55	33	154732	34	600506	14	6.52805	10	4.56811	56	46	59	48	0.949153	0.958333
K	0	7			133.6																	7.5	3.94982	6	3.02074
M	1	7	31.5	1.15345	137.7	16.6128	0.579825							39	4650	114435	60	39	291892	37	855008	10	5.01777	11	4.9071
M	1	7	32.1	1.15458	136	17.3551	0.580169	67	0.490907	75	7.9048	0.893333	-0.11042	39	3300	70295.4	54	33	154732	35	677834	11	5.41475	10	4.56811	58	59.5	61	62	0.95082	0.959677
K	0	7	32	1.15439	129.6	19.052	0.580823							38	3600	79546.6	55	34	173316	35	677834	16	7.21831	13	5.54501
M	1	7	23.9	1.13483	121.6	16.1633	0.579596	53	0.49085	60	-7.10342	0.883333	-0.121184	40	3200	67288	54	32	137659	34	600506	6	3.24078	4	2.06275	46	46.5	50	50.5	0.92	0.920792
K	0	7	20	1.12039	120.4	13.7968	0.578038	50	0.490831	60	-6.16517	0.833333	-0.17617		3650	81121	56									51	50	54	54.5	0.944444	0.917431
K	0	7	23	1.1319	127.8	14.0821	0.578264	53	0.49085	64	-2.18581	0.828125	-0.182014	40	4100	95692.4	61	37	238978	37	855008	6.5	3.48414	9	4.21312	54.5	56	56.5	56.5	0.964602	0.99115
M	1	7	25.2	1.13874	125.5	15.9997	0.579508	53	0.49085	64	-3.12407	0.828125	-0.182014	37	2860	57361.3	52									50.5	51	49.5	49.5	1.0202	1.0303
K	0	7	21.3	1.12574	121.5	14.4287	0.578522	47	0.490808	60.5	-5.68791	0.77686	-0.2408	40	3500	76425.3	58	38	264461	35	677834	6	3.24078	6.1	3.06441	50.5	51	52	54	0.971154	0.944444
K	0	7	20	1.12039	124.2	12.9654	0.577302							40	3500	76425.3	55	33.5	163830	35.5	719226	9	4.60484	9	4.21312
K	0	7	17	1.10526	116.8	12.4613	0.576789							40	2600	50096	51	33	154732	33	530079	5	2.72866	4	2.06275
K	0	7	21	1.12456	119.5	14.7056	0.578717							39	2850	57076.5	51	33	154732	34	600506	8.5	4.39164	6	3.02074
K	0	7	24	1.13515	124.2	15.5585	0.579258															6	3.24078	5.5	2.79713
K	0	7	24	1.13515	124.8	15.4093	0.579169							38	2950	59943.1	53	32	137659	32	466119	9	4.60484	6	3.02074
M	1	7	26	1.14096	131	15.1506	0.579009							36	2950	59943.1	56					16	7.21831	15	6.13911
M	1	7	38.1	1.16405	131.7	21.9661	0.58164	70	0.490915	80.5	13.314	0.869565	-0.136128	40	4500	109225	57	36	215353	35	677834					56	56	59	59.5	0.949153	0.941176
K	0	7	18	1.11081	120.2	12.4584	0.576786							40	2800	55659	49	33	154732	34	600506	11	5.41475	11	4.9071
K	0	7	22.7	1.13087	124.5	14.6449	0.578675	53	0.49085	62	-4.25806	0.854839	-0.152276	40	3100	64319.9	56	31	122017	33	530079					55	53	52	53	1.05769	1
M	1	7	22.5	1.13017	124.8	14.4462	0.578535	53	0.49085	62.5	-4.71063	0.848	-0.159833	39	3200	67288	56	33	154732	35	677834					52	52	52	52	1	1
K	0	7	21	1.12456	125.7	13.2907	0.577605															10	5.01777	11	4.9071
K	0	7	22.5	1.13017	126.3	14.1051	0.578282	55	0.490861	63	-3.2787	0.873016	-0.132369	40	3100	64319.9	52	31	122017	35	677834	4.5	2.45755	4.5	2.31978	45.15	45.35	45.25	47.3	0.99779	0.958774
M	1	7	25.2	1.13874	119.8	17.5585	0.580257	59.5	0.490882	62	-5.21695	0.959677	-0.040839	40	3830	86863.9	56	33	154732	37	855008					51	52	54	54	0.944444	0.962963
K	0	7	36	1.16106	127.2	22.2499	0.581704							40	3400	73341.4	55	35	193494	34	600506	8.5	4.39164	8	3.83946
K	0	7	34	1.15791	129	20.4315	0.581249							40	4700	116187	62	35	193494	37	855008	12	5.79777	9	4.21312
K	0	7	30	1.15046	131.6	17.3225	0.580155															7	3.72025
M	1	7	21.4	1.12613	120.2	14.8117	0.578789	52	0.490844	60	-7.22727	0.866667	-0.139293	39	3500	76425.3	54	35	193494	35	677834
K	0	7	23	1.1319	117.4	16.6875	0.579862							39	2600	50096	52	30	107725	33	530079	8	4.17344	9	4.21312
M	1	7	28	1.14602	130.3	16.4918	0.579765								3550	77981.3	56	34	173316	35	677834	10	5.01777	10	4.56811
K	0	7	23	1.1319	125.2	14.673	0.578694							40	2750	54252	52	32	137659	34	600506	11.5	5.60789	11.5	5.07127
K	0	7	30	1.15046	130	17.7515	0.580337							40	3250	68786.8	55					8.5	4.39164	7	3.44361
K	0	7	25	1.13816	127.5	15.3787	0.579151							40	3100	64319.9	56	33	154732	34	600506	4	2.17431	4	2.06275
K	0	7	25	1.13816	129.3	14.9535	0.578883							40	3900	89128.4	56	35	193494	36	762513	4	2.17431	4	2.06275
K	0	7	23	1.1319	124.3	14.8863	0.578839							40	3100	64319.9	57					11	5.41475	11	4.9071
K	0	7	24.9	1.13787	126.5	15.5603	0.579259	57	0.490871	63.5	-2.8303	0.897638	-0.10581	40	3600	79546.6	57	34	173316	34	600506					59	58	61	61	0.967213	0.95082
K	0	7	27.6	1.14506	134.7	15.2116	0.579048	60	0.490884	70	3.66759	0.857143	-0.149738	40	3000	61391.9	53	33	154732	34	600506	7	3.72025	7.5	3.64457	55	54.5	56.5	57	0.973451	0.95614
K	0	7	25	1.13816	125.8	15.7971	0.579395								3650	81121	53	35	193494	36	762513	12	5.79777	10	4.56811
K	0	7	43	1.16998	128.6	26.0008	0.582382							38	3150	65799	53	33	154732	32	466119	11	5.41475	11.5	5.07127
M	1	7	35	1.15952	140.7	17.6799	0.580308							41	4300	102393	58	37	238978	38	955800	9	4.60484	9	4.21312
K	0	7	22	1.12838	124.6	14.1705	0.578332							40	3100	64319.9	51	33	154732	34	600506	13	6.16844	12	5.23218
K	0	7	20.5	1.12252	120.7	14.0715	0.578256															11	5.41475	7	3.44361
K	0	7	22.4	1.12982	128.2	13.6293	0.5779	51.5	0.490841	63.5	-2.85493	0.811024	-0.201366	41	4250	100705	61	35	193494	36	762513					52	52	51	54	1.01961	0.962963
K	0	7	22.4	1.12982	115.5	16.7913	0.579912	58	0.490875	65	-1.36127	0.892308	-0.111521	40	3050	62850.8	53	32	137659	34	600506	6	3.24078	4	2.06275	44.5	44.5	44	44.5	1.01136	1
K	0	7	24.3	1.13607	130	14.3787	0.578486	54	0.490856	65	-1.36127	0.830769	-0.179044	40	3200	67288	55	33	154732	34	600506					54	55	59	58.5	0.915254	0.940171
K	0	7	28	1.14602	132	16.0698	0.579546							40	3700	82704.6	58	34	173316	35	677834	10	5.01777	11	4.9071
M	1	7	26	1.14096	131.5	15.0356	0.578936	57	0.490871	65.5	-1.82227	0.870229	-0.135404	38	3650	81121	54									55	56	58.5	59	0.940171	0.949153
K	0	7	30.9	1.15229	127.4	19.0379	0.580818	67.5	0.490909	74	7.61412	0.912162	-0.0903555	41	3950	90756.4	55	34	173316	33	530079					53	53	55	55.5	0.963636	0.954955
K	0	7	29.7	1.14983	122.6	19.7595	0.581052	67.5	0.490909	74.5	8.09745	0.90604	-0.0968508	40	3950	90756.4	54									51	52	52	53	0.980769	0.981132
K	0	7	19.3	1.11725	119.4	13.5378	0.577822	52	0.490844	58	-8.40466	0.896552	-0.106972	40	3000	61391.9	54	32	137659	35	677834	5	2.72866	3.5	1.79046	50	49.5	51.5	52	0.970874	0.951923
M	1	7	28.5	1.14718	133	16.1117	0.579568	60	0.490884	71	3.65708	0.84507	-0.163082	40	3200	67288	54	34	173316	34	600506					57	58.5	56	56	1.01786	1.04464
M	1	7	22.9	1.13156	123.5	15.0142	0.578922	53	0.49085	63.5	-3.86144	0.834646	-0.174701	39	3250	68786.8	53	33	154732	34	600506					50	50	50.5	54	0.990099	0.925926
M	1	7	32.3	1.15495	129.5	19.2603	0.580893	65	0.490901	74	6.62824	0.878378	-0.126545	40	3400	73341.4	54	34	173316	35	677834
K	0	7	24.2	1.13577	126.8	15.0514	0.578946	53	0.49085	65	-1.44779	0.815385	-0.196407	38	3150	65799	51	33	154732	35	677834					56	53	55	53	1.01818	1
M	1	7	23.5	1.13355	127.2	14.5242	0.578591							40	3650	81121	56	36	215353	36	762513	12	5.79777	11	4.9071
M	1	7	41	1.16772	134	22.8336	0.58183							40	4100	95692.4	57	34	173316	36	762513	10	5.01777	8	3.83946
K	0	7	19	1.11583	121.9	12.7863	0.577126							38	3250	68786.8	52	33	154732	35	677834	8	4.17344	7	3.44361
M	1	7	29	1.14831	133	16.3944	0.579716							40	4130	96688.8	60	36	215353	37	855008	16	7.21831	22	7.97457
K	0	7	28	1.14602	133.9	15.617	0.579292							40	3500	76425.3	55					13.5	6.34955	9	4.21312
M	1	7	33.5	1.15706	127.5	20.6075	0.581298	67	0.490907	77	9.56631	0.87013	-0.135512	38	2630	50919.3	49	29	94706.2	31	408207					52.5	52.5	53.5	53.5	0.981308	0.981308
K	0	7	21.5	1.12651	123.4	14.1191	0.578293															7	3.72025	4	2.06275
K	0	7	25	1.13816	130.6	14.6573	0.578684							40	3600	79546.6	61	33	154732	34	600506	8	4.17344	9	4.21312
M	1	7	38.3	1.16432	128	23.3765	0.581939	76	0.490929	79	11.556	0.962025	-0.0384321	40	3900	89128.4	58	34	173316	34	600506					55	56	55	56	1	1
K	0	7	24.7	1.13728	128.8	14.889	0.57884	54	0.490856	63	-3.5264	0.857143	-0.149738	37	3550	77981.3	55	33	154732	34	600506	5	2.72866	5	2.56395	56.5	55	55	54	1.02727	1.01852
M	1	7	28.1	1.14625	134.2	15.6028	0.579284	55.5	0.490864	66	-1.46677	0.840909	-0.167709	38	3250	68786.8	57	35	193494	35	677834	9	4.60484	7.5	3.64457	52	53	56	57	0.928571	0.929825
M	1	7	29.9	1.15025	138	15.7005	0.57934	56	0.490866	69	1.53323	0.811594	-0.200717	38	2800	55659	55	34	173316	34	600506	10	5.01777	8	3.83946	55	55	54	55	1.01852	1
K	0	7	19.5	1.11817	123.1	12.8682	0.577207							35	2600	50096	48	29	94706.2	31.5	436433	14	6.52805	10.5	4.73946
K	0	7	25	1.13816	127	15.5	0.579223							40	3300	70295.4	55	34	173316	36	762513	10	5.01777	8	3.83946
M	1	7	24	1.13515	124.9	15.3846	0.579154							40	3600	79546.6	52	34	173316	35	677834	17	7.55064	12.5	5.39003
M	1	7	29.9	1.15025	121	20.4221	0.581246	63	0.490895	72	4.50439	0.875	-0.130211	38	3150	65799	55	34	173316	35	677834
K	0	7	23	1.1319	120.4	15.8663	0.579434							38	3000	61391.9	55	33	154732	34	600506	8	4.17344	5	2.56395
K	0	7	28	1.14602	131.4	16.2169	0.579624															8	4.17344	8	3.83946
K	0	7	22	1.12838	120.3	15.2017	0.579042							40	3000	61391.9	51	32	137659	35	677834	5	2.72866	6	3.02074
K	0	7	25.5	1.13959	132.6	14.5028	0.578575							40	4050	94038.4	57	36	215353	35	677834	6	3.24078	7	3.44361
M	1	7	44.5	1.17156	138.3	23.2657	0.581917	75	0.490927	82	14.4713	0.914634	-0.0877404	40	3500	76425.3	55									60	60	62	61.5	0.967742	0.97561
M	1	7	24.3	1.13607	120.1	16.8469	0.579938	56.5	0.490868	62	-5.53049	0.91129	-0.0912788	38	2900	58504.6	52	30	107725	33	530079					51	51	52	55	0.980769	0.927273
K	0	7	29.1	1.14853	132	16.7011	0.579868	60	0.490884	68	1.40136	0.882353	-0.122243	40	3700	82704.6	57	34	173316	35	677834					60.5	61	63	62	0.960317	0.983871
K	0	7	29	1.14831	136.6	15.5416	0.579248							38	2250	40792.6	53	30	107725	33	530079	13.5	6.34955	13	5.54501
K	0	7	41.6	1.16842	134.2	23.0987	0.581884	74	0.490925	81	14.3992	0.91358	-0.0888547	41	3300	70295.4	58	34	173316	34	600506	9.5	4.81344	7	3.44361	56.5	46.5	56.5	55.5	1	0.837838
M	1	7	31.1	1.15268	131.5	17.9849	0.580431	61	0.490888	70	2.45279	0.871429	-0.134097	39	3750	84297.1	56	34	173316	35	677834	9	4.60484	8	3.83946	49.5	50	53.5	53.5	0.925234	0.934579
M	1	7	35	1.15952	132.2	20.0265	0.581132								3500	76425.3	57	33	154732	35	677834	12.5	5.98456	14.5	5.99419
M	1	7	28.9	1.14809	129.7	17.1798	0.580092	61	0.490888	70	2.45065	0.871429	-0.134097	36	3600	79546.6	52									56.5	58	59	59	0.957627	0.983051
K	0	7	24	1.13515	123.2	15.8121	0.579404	51.5	0.490841					40	3150	65799	53	33	154732	34	600506					51.5	51	54.5	55	0.944954	0.927273
K	0	7	21	1.12456	118.3	15.0055	0.578917	51.5	0.490841	59.5	-7.11288	0.865546	-0.140518	40	2650	51470.4	48	31	122017	33	530079					51	52	55	54	0.927273	0.962963
M	1	7	28	1.14602	128.9	16.852	0.57994	58	0.490875	72	4.44247	0.805556	-0.207607	40	4160	97688.3	60	38	264461	34	600506	7	3.72025	6	3.02074	52.5	53.5	52.5	52.5	1	1.01905
K	0	7	22.5	1.13017	121	15.3678	0.579144	53	0.49085	62	-4.61928	0.854839	-0.152276	39	3300	70295.4	55	33	154732	32.5	497318	7	3.72025	8	3.83946	51	50	50	49	1.02	1.02041
M	1	7	25.1	1.13845	126.2	15.76	0.579374	60	0.490884	65.5	-2.05967	0.916031	-0.0862651	39	3600	79546.6	55	33	154732	35	677834					56	58	58.5	60	0.957265	0.966667
K	0	7	18	1.11081	115.7	13.4464	0.577743							41	2850	57076.5	53	33	154732	34	600506	5.5	2.9893	6	3.02074
K	0	7	18.8	1.11487	115	14.2155	0.578366	53	0.49085	61	-5.63992	0.868852	-0.136905	40	2970	60521.4	52	33	154732	33	530079	4	2.17431	4	2.06275	45.5	45.5	46.5	46.5	0.978495	0.978495
M	1	7	34.9	1.15937	127	21.638	0.581563	71	0.490918	76	8.42183	0.934211	-0.067184	40	3300	70295.4	52	33	154732	36	762513	12.5	5.98456	14.5	5.99419	50	51	54	54	0.925926	0.944444
K	0	7	21	1.12456	121.2	14.296	0.578425							36	2550	48732.7	48	30	107725	33	530079	4	2.17431	4	2.06275
K	0	7	19	1.11583	117.8	13.6919	0.577952							39	2900	58504.6	54	32	137659	34	600506	10	5.01777	10	4.56811
K	0	7	21.6	1.12689	122.1	14.4885	0.578565	51.5	0.490841	61.5	-5.15415	0.837398	-0.171624	40	3100	64319.9	55	31	122017	34	600506					51	50	51	51	1	0.980392
K	0	7	29.2	1.14875	128.9	17.5743	0.580263	60.5	0.490886	72	5.33944	0.840278	-0.168413	38	3000	61391.9	53	32	137659	33	530079					55	55	53	56	1.03774	0.982143
M	1	7	20.4	1.1221	123.4	13.3968	0.577699	51	0.490838	58	-9.60914	0.87931	-0.125535													47.5	48.5	47.5	48.5	1	1
K	0	7	26.5	1.14229	133	14.9811	0.578901	54	0.490856	68	1.31879	0.794118	-0.220748	38	3350	71813.6	56	34	173316	34	600506
K	0	7	21	1.12456	123.2	13.8356	0.57807							40	2550	48732.7	51	30	107725	33	530079	10	5.01777	8.5	4.02882
M	1	7	39.7	1.16613	135.8	21.5274	0.581536	67.5	0.490909	80	12.3599	0.84375	-0.164549	37	2670	52023.3				33	530079					51	52	55	57	0.927273	0.912281
M	1	7	23	1.1319	127.4	14.1706	0.578332							39	3200	67288	52	33	154732	36	762513	8	4.17344	10	4.56811
K	0	7	21.8	1.12764	119.3	15.3171	0.579113	51	0.490838	61	-5.70399	0.836066	-0.173113	40	3250	68786.8	53	32	137659	32	466119	5.5	2.9893	5	2.56395	44	49	44	49	1	1
K	0	7	22.6	1.13052	126.4	14.1454	0.578313	56	0.490866	61	-5.70574	0.918033	-0.0841521	42	4200	99025.7	59	36	215353	35	677834					54	54	57	57.5	0.947368	0.93913
K	0	7	16	1.09909	111.7	12.8237	0.577163								3040	62558.2	52	32	137659	33	530079	7	3.72025	6	3.02074
M	1	7	23.5	1.13355	126.4	14.7087	0.578719	52	0.490844	61	-6.67106	0.852459	-0.154901	38	3200	67288	53	33	154732	36	762513	5	2.72866	4	2.06275	50	50.5	53	52	0.943396	0.971154
M	1	7	26.7	1.14281	126	16.8178	0.579924	58	0.490875	70	2.3268	0.828571	-0.181512	37	3100	64319.9	54	35	193494	34	600506	5	2.72866	6.5	3.23592	49	50	50	52	0.98	0.961538
K	0	7	24	1.13515	126	15.1172	0.578988							39	3100	64319.9	52	33	154732	34	600506	13	6.16844	13	5.54501
K	0	7	23	1.1319	125.4	14.6262	0.578662							39	3300	70295.4	60					14.5	6.70407	13	5.54501
M	1	7	40.9	1.1676	130.5	24.0161	0.582059	80	0.490936	81	13.298	0.987654	-0.0123933	35	2500	47380.5	54									57	57	57	57	1	1
K	0	7	22	1.12838	119.4	15.4317	0.579183															6.5	3.48414	6	3.02074
M	1	7	22	1.12838	121.9	14.8052	0.578784							40	2950	59943.1	53	32	137659	33	530079	7.5	3.94982	6.5	3.23592
K	0	7	26	1.14096	132.1	14.8994	0.578847								3550	77981.3	59	33	154732	34	600506	14	6.52805	13	5.54501
K	0	7	23.8	1.13452	124.7	15.3054	0.579106	56	0.490866	67	0.203125	0.835821	-0.173387	40	2750	54252	53	32	137659	33	530079	9.5	4.81344	8	3.83946	53	55	53	54	1	1.01852
K	0	7	23	1.1319	124.2	14.9102	0.578854							40	3300	70295.4	55	34	173316	33	530079	8.5	4.39164	6.5	3.23592
K	0	7	26.2	1.1415	129.8	15.5508	0.579253	52	0.490844	66	-0.805054	0.787879	-0.227965	40	3750	84297.1	55	34	173316	35	677834					51	50	52.5	52	0.971429	0.961538
K	0	7	29.9	1.15025	128.9	17.9956	0.580436	63	0.490895	72	5.1928	0.875	-0.130211	39	2850	57076.5				32	466119					53	54	54	54	0.981481	1
K	0	7	24	1.13515	122.6	15.9673	0.57949							37	2550	48732.7	51	30	107725	34	600506	9	4.60484	9	4.21312
K	0	7	25.3	1.13902	123	16.7229	0.579879	54.5	0.490858	69	2.17431	0.789855	-0.225675	37	2400	44710.4	51	30	107725	32	466119	10	5.01777	10	4.56811	51.5	51.5	53	53	0.971698	0.971698
M	1	8	37	1.16252	123.7	24.1803	0.582089							40	3650	81121	51	35	193494	34	600506	9	4.60484	7	3.44361
K	0	8	26	1.14096	132.3	14.8544	0.578817							38	3270	69389.1	60	34	173316	36	762513	12	5.79777	11	4.9071
K	0	8	22	1.12838	116.1	16.3214	0.579678							36	2700	52855.8	45	32	137659	33	530079	9	4.60484	11	4.9071
K	0	8	24	1.13515	123.7	15.6845	0.579331															7.5	3.94982	6	3.02074
K	0	8	24	1.13515	121.1	16.3653	0.579701							40	3400	73341.4	55	34	173316	33	530079	5	2.72866	5.5	2.79713
K	0	8	29	1.14831	129	17.4268	0.5802							39	4200	99025.7	58	35	193494	37	855008	10	5.01777	8.5	4.02882
K	0	8	29.4	1.14918	134	16.3734	0.579705	63	0.490895	71	4.0711	0.887324	-0.11688	38	3450	74878.7	55	34	173316	34	600506					59	60	59	60	1	1
M	1	8	23.9	1.13483	124.4	15.4439	0.57919	56	0.490866	66	-1.86715	0.848485	-0.159296	39	3200	67288	54	32	137659	33	530079					50	51.5	54	54	0.925926	0.953704
K	0	8	23.6	1.13388	128.4	14.3147	0.578439	53.5	0.490853	63	-3.94954	0.849206	-0.158497	39	4350	104088	57	32	137659	31	408207					55	53	57	58	0.964912	0.913793
K	0	8	24.6	1.13698	121.7	16.6094	0.579823	56	0.490866	66	-0.949539	0.848485	-0.159296		3900	89128.4										55	56	62	61	0.887097	0.918033
M	1	8	22.5	1.13017	123	14.8721	0.578829							40	3550	77981.3	58	34	173316	36	762513	9	4.60484	6	3.02074
M	1	8	37.6	1.16337	131.8	21.645	0.581564	73	0.490922	80	12.1019	0.9125	-0.0899978	38	2950	59943.1	55	33	154732	35	677834	9	4.60484	9	4.21312	50.5	52	53.5	52.5	0.943925	0.990476
K	0	8	30.4	1.15128	127.4	18.7299	0.580711	60	0.490884	71.5	4.53798	0.839161	-0.169658	40	4200	99025.7	57	36	215353	35	677834					52	54	54	55	0.962963	0.981818
K	0	8	26.8	1.14307	124.8	17.207	0.580104	59	0.49088	68.5	1.52982	0.861314	-0.145154	39	3050	62850.8	49
M	1	8	24.3	1.13607	124.3	15.7277	0.579356	56	0.490866	62.5	-5.40843	0.896	-0.107563	40	4000	92393.1										51	52	53	53	0.962264	0.981132
K	0	8	19	1.11583	121	12.9773	0.577313															6.5	3.48414	5	2.56395
M	1	8	19	1.11583	120	13.1944	0.577517							39	3100	64319.9	54	35	193494	36	762513	11	5.41475	11	4.9071
K	0	8	32	1.15439	130.7	18.7326	0.580712							39	3150	65799	53	33	154732	33	530079	5	2.72866	6	3.02074
K	0	8	26	1.14096	127.6	15.9688	0.579491							38	3400	73341.4	51	34	173316	35	677834	10	5.01777	8	3.83946
M	1	8	23	1.1319	125	14.72	0.578727							40	2300	42086.7	50	30	107725	32	466119	10	5.01777	9	4.21312
M	1	8	22	1.12838	120.7	15.1011	0.578978							40	3300	70295.4	58	33	154732	33	530079	13.5	6.34955	10	4.56811
M	1	8	31.5	1.15345	138.4	16.4452	0.579741	56	0.490866	73	5.05029	0.767123	-0.252234	41	4150	97354.8	57	36	215353	36	762513	10	5.01777	11	4.9071	55	55	54	54	1.01852	1.01852
K	0	8	20.4	1.1221	125	13.056	0.577388	51.5	0.490841	60	-7.01147	0.858333	-0.148428	40	3100	64319.9	51	33.5	163830	33	530079					51.5	51.5	52	51.5	0.990385	1
K	0	8	20	1.12039	120.9	13.6829	0.577944															4	2.17431	4	2.06275
M	1	8	28	1.14602	129.3	16.7479	0.579891							38	2550	48732.7	50	31	122017	31	408207	6	3.24078	6	3.02074
K	0	8	26	1.14096	125	16.64	0.579838								3400	73341.4	57	34	173316	34	600506	6	3.24078	4	2.06275
K	0	8	17	1.10526	120.9	11.6304	0.575811							39	2400	44710.4	51	30	107725	34	600506	8	4.17344	8.5	4.02882
K	0	8	18	1.11081	122.2	12.054	0.576332							40	2500	47380.5	50	30	107725	32	466119	10	5.01777	10	4.56811
K	0	8	32	1.15439	136.8	17.0993	0.580055							38	3100	64319.9	53	32	137659	32	466119	11.5	5.60789	10.5	4.73946
M	1	8	19.6	1.11862	120	13.6111	0.577884	50	0.490831	60	-7.98284	0.833333	-0.17617	38	3000	61391.9	52	32	137659	34	600506					45	49	52	50	0.865385	0.98
K	0	8	24	1.13515	128.9	14.4446	0.578534							40	3650	81121	61	33.5	163830	34	600506	8.5	4.39164	7.5	3.64457
K	0	8	37.1	1.16266	130.2	21.8853	0.581621	74	0.490925	77	9.94344	0.961039	-0.0394428	40	3650	81121	56	35	193494	34	600506					57	56	56	58	1.01786	0.965517
M	1	8	26.6	1.14255	128.8	16.0343	0.579526	56	0.490866	67	-1.00132	0.835821	-0.173387	39	3580	78919.4	55	34	173316	36	762513					53.5	54	54	55	0.990741	0.981818
K	0	8	22.3	1.12946	123.8	14.55	0.578609	52	0.490844	63	-4.06689	0.825397	-0.185085	39	3100	64319.9	50	33	154732	34	600506					54.5	55	54	54	1.00926	1.01852
M	1	8	21	1.12456	124.2	13.6137	0.577886							40	3050	62850.8	51	32	137659	34	600506	10	5.01777	9	4.21312
K	0	8	38.2	1.16418	140.3	19.4065	0.58094	69.5	0.490914	78	10.9228	0.891026	-0.112898	40	2750	54252	55	32	137659	33	530079					60	59	61	63	0.983607	0.936508
K	0	8	31	1.15248	132.6	17.6309	0.580287							39	3250	68786.8	54	33	154732	35	677834	13	6.16844	11	4.9071
K	0	8	22	1.12838	127	13.64	0.577909							40	3600	79546.6	56	34	173316	34	600506	13	6.16844	11.5	5.07127
K	0	8	22	1.12838	127.7	13.4909	0.577782															5.5	2.9893	5	2.56395
K	0	8	22.8	1.13121	124.5	14.7094	0.578719	53.5	0.490853	60	-7.10652	0.891667	-0.112209	39	3050	62850.8	54	33	154732	34	600506					55	54.5	57	56	0.964912	0.973214
M	1	8	27	1.14357	130	15.9763	0.579495								3600	79546.6	55					9	4.60484	8.5	4.02882
K	0	8	25	1.13816	133.5	14.0274	0.578222							40	4100	95692.4	53					13	6.16844	10	4.56811
K	0	8	21	1.12456	122.7	13.9486	0.57816							40	3150	65799	56	33	154732	32	466119	15	6.87771	12	5.23218
K	0	8	25	1.13816	128.8	15.0698	0.578958							40	3500	76425.3	57	32	137659	35	677834	12	5.79777	13	5.54501
M	1	8	36.9	1.16238	129.5	22.0032	0.581648	71	0.490918	78	9.93295	0.910256	-0.0923746	40	4150	97354.8	56	36	215353	36	762513					53	52	54	53	0.981481	0.981132
K	0	8	19	1.11583	122.3	12.7028	0.577042								3150	65799	53	33	154732	34	600506	8	4.17344	11	4.9071
M	1	8	21.1	1.12496	117.8	15.2052	0.579044	54	0.490856	61	-7.07356	0.885246	-0.119119	41	3350	71813.6	53	34	173316	34	600506					50	51	53	54	0.943396	0.944444
K	0	8	32.8	1.15584	132	18.8246	0.580745	58	0.490875	77	9.85437	0.753247	-0.268689	40	3250	68786.8	54	34	173316	33	530079	9	4.60484	8	3.83946	57	56	58	58	0.982759	0.965517
M	1	8	29	1.14831	130.8	16.9505	0.579987							41	3500	76425.3	55	34	173316	35	677834	14	6.52805	11	4.9071
M	1	8	32	1.15439	128.7	19.3194	0.580912								1500	22928	37	25	53886.8	30	355938	14	6.52805	14	5.84695
M	1	8	21	1.12456	124	13.6576	0.577923								3470	75496.2	60	34	173316	35	677834	10	5.01777	8.5	4.02882
M	1	8	24.2	1.13577	132.3	13.826	0.578062	51	0.490838	60	-8.11485	0.85	-0.157619									12.5	5.98456	9.5	4.39277	54	54.5	57	57	0.947368	0.95614
K	0	8	25	1.13816	126.8	15.549	0.579252															15.5	7.04909	13	5.54501
M	1	8	31	1.15248	129.5	18.4851	0.580623	66.5	0.490906	71	2.86451	0.93662	-0.0646728	39	3100	64319.9	51	33	154732	34	600506	11	5.41475	10	4.56811	54.5	54.5	55.5	55.5	0.981982	0.981982
M	1	8	26.8	1.14307	126.5	16.7476	0.579891	57	0.490871	71	2.85201	0.802817	-0.210743	39	3950	90756.4	59	34	173316	35	677834	7.5	3.94982	7	3.44361	56	57	55.5	57	1.00901	1
K	0	8	19.6	1.11862	116.9	14.3426	0.57846	48	0.490816	58	-9.21787	0.827586	-0.18262	40	3550	77981.3	55	34	173316	35	677834					54.5	54	53	55.5	1.0283	0.972973
K	0	8	42.1	1.16899	135.7	22.8624	0.581836	73.5	0.490923	81.5	14.2783	0.90184	-0.101323	38	3000	61391.9	53	32	137659	34	600506					58	60	58	61	1	0.983607
K	0	8	22	1.12838	121.8	14.8296	0.578801							42	3350	71813.6	55	33	154732	34	600506	9	4.60484	7	3.44361
M	1	8	26	1.14096	125.1	16.6134	0.579825							39	3870	88155.7	56	35	193494	34	600506	7	3.72025	10.5	4.73946
M	1	8	33.4	1.15689	130.4	19.6423	0.581015	68	0.49091	75	6.82323	0.906667	-0.0961849	39	3250	68786.8	54	33	154732	34	600506					52.5	52.5	53.5	53.5	0.981308	0.981308
M	1	8	20.7	1.12335	120.5	14.256	0.578396	50	0.490831	62	-6.17895	0.806452	-0.206583	40	2850	57076.5	51									50	50	50.5	50.5	0.990099	0.990099
K	0	8	42	1.16887	140.5	21.2763	0.581474							38	3570	78606.3	55	35	193494	33	530079	19	8.19309	16	6.42244
M	1	8	34.5	1.15873	135	18.93	0.580781							40	3500	76425.3	51	33	154732	34	600506	13	6.16844	10	4.56811
M	1	8	27	1.14357	129	16.225	0.579628								2850	57076.5	57	31	122017	31	408207	13	6.16844	14	5.84695
K	0	8	41	1.16772	138.9	21.251	0.581467							40	3250	68786.8	55					14	6.52805	16	6.42244
K	0	8	27	1.14357	129.5	16.0999	0.579562							40	3600	79546.6	56					4	2.17431	4	2.06275
K	0	8	20.3	1.12168	116.3	15.0085	0.578919	54	0.490856	65	-2.28198	0.830769	-0.179044	40	2750	54252	51	33	154732	33	530079	5	2.72866	6.5	3.23592	51	50	51	51	1	0.980392
K	0	8	24	1.13515	130.3	14.1359	0.578305							35	2200	39510.6	50	30	107725	31	408207	12	5.79777	11	4.9071
M	1	8	21	1.12456	125.2	13.3971	0.5777							40	2700	52855.8	55	33	154732	34.5	638280	13	6.16844	11	4.9071
K	0	8	24	1.13515	120.1	16.6389	0.579838							41	2950	59943.1	54	33	154732	31	408207	9	4.60484	7	3.44361
K	0	8	29.5	1.1494	134	16.429	0.579733							40	3750	84297.1	54	36	215353	37	855008	12	5.79777	11	4.9071
K	0	8	24	1.13515	125	15.36	0.579139							40	2900	58504.6	55	32	137659	33	530079	12.5	5.98456	12	5.23218
K	0	8	26.7	1.14281	128.7	16.1196	0.579572	57	0.490871	66	-1.32484	0.863636	-0.142608		3600	79546.6	57									53	53.5	57	58.5	0.929825	0.91453
K	0	8	29.8	1.15004	138	15.648	0.57931	53	0.49085	71	3.66859	0.746479	-0.276782	39	3300	70295.4	50	31	122017	34	600506	8	4.17344	6	3.02074	58	57.5	58	58	1	0.991379
K	0	8	21.9	1.12801	127.4	13.4929	0.577783	48	0.490816	62	-5.33359	0.774194	-0.243922	38	2800	55659	51	32	137659	34	600506					50.5	51	55	54	0.918182	0.944444
M	1	8	26.8	1.14307	128.2	16.3064	0.57967	55.5	0.490864	67.5	-0.771843	0.822222	-0.188666	39	3490	76115.2	54	33	154732	34	600506					51	51.5	52	52	0.980769	0.990385
K	0	8	25	1.13816	122.7	16.6055	0.579821															4	2.17431	4	2.06275
K	0	8	21.9	1.12801	118.8	15.5171	0.579234	53	0.49085	62	-5.34391	0.854839	-0.152276	39	2700	52855.8	52	30.5	114707	33	530079	7.5	3.94982	8	3.83946	53	53	54	53	0.981481	1
K	0	8	29	1.14831	137	15.451	0.579194															12	5.79777	11	4.9071
K	0	8	25.8	1.14042	124.7	16.5915	0.579815	55	0.490861	67	-0.372688	0.820896	-0.190165	40	3200	67288	55	33	154732	33	530079	6	3.24078	7	3.44361	46	45.5	50	49	0.92	0.928571
M	1	8	35	1.15952	131.5	20.2403	0.581195							38	2850	57076.5	51	33	154732	34	600506	7.5	3.94982	8	3.83946
K	0	8	23.6	1.13388	127.3	14.5631	0.578618	52	0.490844	62.5	-4.87488	0.832	-0.177664	36	2600	50096	49	29	94706.2	32	466119	5	2.72866	4.5	2.31978	52	51.5	54	54	0.962963	0.953704
K	0	8	36.5	1.1618	135.8	19.7922	0.581062	66.5	0.490906	78	10.6236	0.852564	-0.154785	40	3450	74878.7	56	34	173316	35	677834					57	58	57	58	1	1
K	0	8	23	1.1319	121.8	15.5036	0.579226							32	1900	32080.7	46	27	72188.8	28	266789	7	3.72025	5	2.56395
K	0	8	25	1.13816	125.8	15.7971	0.579395	52.5	0.490847	65	-2.38675	0.807692	-0.205165	38	2850	57076.5	54	32	137659	33	530079					52.5	54.5	55	56	0.954545	0.973214
M	1	8	23.4	1.13323	124.4	15.1208	0.578991	49	0.490824	60	-8.33158	0.816667	-0.194953	39	3400	73341.4	52	34	173316	33	530079	7.5	3.94982	6.5	3.23592	52.5	55	54	55	0.972222	1
M	1	8	24	1.13515	127.9	14.6714	0.578693							40	3400	73341.4	54	34	173316	33	530079	9	4.60484	8	3.83946
M	1	8	20.5	1.12252	122.8	13.5943	0.57787							39	3470	75496.2	57	35	193494	36	762513	12.5	5.98456	13.5	5.69727
K	0	8	19	1.11583	120.8	13.0203	0.577354							40	3500	76425.3	54	32	137659	31	408207	13	6.16844	11	4.9071
M	1	8	26	1.14096	128.8	15.6726	0.579324							34	2800	55659	53	31	122017	34	600506	14	6.52805	12	5.23218
K	0	8	27.5	1.14482	126.1	17.2943	0.580143	59	0.49088	74	6.56319	0.797297	-0.217083									7.5	3.94982	5	2.56395	51	50	51.5	52	0.990291	0.961538
M	1	8	25.9	1.14069	127.5	15.9323	0.579471	57	0.490871	61	-7.37659	0.934426	-0.066959	40	3300	70295.4	55	34	173316	36	762513					55	54	55	55	1	0.981818
K	0	8	22	1.12838	128.4	13.3442	0.577653							38	2800	55659	53	35	193494	35.5	719226	11	5.41475	12	5.23218
K	0	8	25.8	1.14042	129	15.5039	0.579226	56	0.490866	65	-2.45525	0.861538	-0.144908	38	2640	51194.7	49	29	94706.2	32	466119					61	60	62.5	62	0.976	0.967742
K	0	8	22	1.12838	126.7	13.7047	0.577963							40	3000	61391.9	53	32	137659	33	530079	8	4.17344	5	2.56395
K	0	8	39.5	1.16588	135.8	21.4189	0.581509	77	0.49093	80	12.5219	0.9625	-0.0379459	39	3900	89128.4	58	37	238978	35	677834					59	59	60	58	0.983333	1.01724
K	0	8	31.2	1.15287	127	19.344	0.58092							40	3250	68786.8	53	34	173316	33	530079
M	1	8	25.8	1.14042	130.3	15.1961	0.579038	56	0.490866	66	-2.4473	0.848485	-0.159296													55	55.5	53.5	54	1.02804	1.02778
M	1	8	33.9	1.15774	135.3	18.5184	0.580635	64.5	0.4909	76	7.55118	0.848684	-0.159075	34	2350	43392.7		29	94706.2	31	408207					51	52	51.5	52	0.990291	1
K	0	8	17.4	1.10755	113.3	13.5547	0.577836	48	0.490816	57	-10.5106	0.842105	-0.166378	37	2120	37484.8	46	29	94706.2	32	466119					51	50	48	48	1.0625	1.04167
K	0	8	22	1.12838	118.7	15.6143	0.579291															5	2.72866	5	2.56395
K	0	8	20	1.12039	122.3	13.3714	0.577677															5.5	2.9893	4.5	2.31978
M	1	8	24	1.13515	121.2	16.3383	0.579687								2800	55659	47	32	137659	31	408207	5	2.72866	5	2.56395
K	0	8	31	1.15248	131.7	17.8727	0.580387								3400	73341.4	53	33	154732	33	530079	8	4.17344	6	3.02074
K	0	8	33	1.1562	135.8	17.8943	0.580395															12	5.79777	10	4.56811
M	1	8	27.9	1.14578	131.1	16.233	0.579632	59	0.49088	68	-0.478271	0.867647	-0.138221	40	3450	74878.7	55	32	137659	33	530079					56	55	54	55	1.03704	1
M	1	8	23	1.1319	119.3	16.1602	0.579594							40	3000	61391.9	52	32	137659	32	466119	10.5	5.21811	9	4.21312
K	0	8	19.7	1.11907	118.5	14.0291	0.578223	51	0.490838	60	-7.54813	0.85	-0.157619	40	2850	57076.5	53									49	49.5	51	51.5	0.960784	0.961165
K	0	8	30.9	1.15229	129.8	18.3404	0.580569
K	0	8	26	1.14096	126.4	16.2734	0.579653							38	3300	70295.4	53	34	173316	33	530079	9	4.60484	9	4.21312
M	1	8	22.8	1.13121	123.6	14.9244	0.578864	56	0.490866	60	-8.51735	0.933333	-0.0680994		3100	64319.9	57					4	2.17431	5	2.56395	49	47	50	49	0.98	0.959184
M	1	8	30.4	1.15128	135.7	16.5087	0.579773	59	0.49088	67	-1.51735	0.880597	-0.124142	40	4450	107505	58	36	215353	35	677834	10	5.01777	12	5.23218	55	55.5	58	59.5	0.948276	0.932773
M	1	8	24.3	1.13607	134	13.5331	0.577818	49	0.490824	63.5	-5.01955	0.771654	-0.246903	38	3270	69389.1	55	32	137659	35	677834					58	58	59	60	0.983051	0.966667
K	0	8	41	1.16772	125.1	26.1981	0.582411							38	3250	68786.8	53	33	154732	33	530079	6	3.24078	4.5	2.31978
M	1	8	23	1.1319	128.6	13.9074	0.578127								3100	64319.9	53	34	173316	34	600506	9	4.60484	10.5	4.73946
K	0	8	21.6	1.12689	125.5	13.7141	0.57797	51	0.490838	62	-5.59312	0.822581	-0.188261	40	2850	57076.5	50	32	137659	34	600506					52	52	49.5	51	1.05051	1.01961
M	1	8	24	1.13515	129.5	14.3111	0.578437								2950	59943.1	51					12	5.79777	10	4.56811
K	0	8	24.3	1.13607	127.8	14.878	0.578833	51.5	0.490841	64	-3.59974	0.804688	-0.208601	40	3950	90756.4	55	35	193494	34	600506	5	2.72866	7	3.44361	51.5	51	52	51	0.990385	1
M	1	8	26.7	1.14281	121.5	18.0867	0.580472	57.5	0.490873	68	-0.540199	0.845588	-0.162507	39	3250	68786.8	54	35	193494	35	677834					51.5	51.5	54	53	0.953704	0.971698
M	1	8	23	1.1319	128.7	13.8858	0.57811							39	3500	76425.3	56	33	154732	35	677834	13	6.16844	9	4.21312
K	0	8	23.7	1.1342	123.2	15.6145	0.579291	51	0.490838	64.5	-3.11227	0.790698	-0.2247	36	3600	79546.6	54	33	154732	34	600506					53	53	52	51	1.01923	1.03922
M	1	8	31	1.15248	133.9	17.2902	0.580141	63	0.490895	72	3.44948	0.875	-0.130211		2900	58504.6										51.5	48.5	54	54.5	0.953704	0.889908
K	0	8	26.4	1.14203	132.6	15.0147	0.578923	56.5	0.490868	66	-1.62038	0.856061	-0.150929	40	4050	94038.4	59	35	193494	34	600506	10	5.01777	8	3.83946	56	56	57	58	0.982456	0.965517
K	0	8	28	1.14602	131.5	16.1922	0.579611															5	2.72866	6	3.02074
K	0	8	27	1.14357	125.7	17.0881	0.58005							41	3450	74878.7	53	34	173316	34	600506	6	3.24078	7	3.44361
M	1	8	22.5	1.13017	125	14.4	0.578502							37	3750	84297.1	56	35	193494	36	762513	10	5.01777	12	5.23218
K	0	8	19	1.11583	122.1	12.7445	0.577084							40	2500	47380.5	50	37	238978			6	3.24078	5.5	2.79713
K	0	8	22	1.12838	128.3	13.365	0.577671							40	2550	48732.7	54	30	107725	32	466119	6	3.24078	5.5	2.79713
K	0	8	22.8	1.13121	125.7	14.4299	0.578523	52.5	0.490847	64	-3.66534	0.820312	-0.190824	38	3300	70295.4	57	31	122017	31	408207					52	51	53	51	0.981132	1
K	0	8	21	1.12456	118.5	14.9549	0.578884							40	3100	64319.9	55	33	154732	35	677834	10	5.01777	8	3.83946
K	0	8	28.3	1.14672	131	16.4909	0.579764	60	0.490884	71	3.32802	0.84507	-0.163082	39	2800	55659	52	33	154732	33	530079
K	0	8	27.1	1.14383	131.5	15.6718	0.579324	52	0.490844	62.5	-5.19263	0.832	-0.177664	40	3450	74878.7	59	35	193494	36	762513	8.5	4.39164	6	3.02074	58.5	58.5	61	64.5	0.959016	0.906977
K	0	8	31.2	1.15287	131.2	18.1254	0.580487	63	0.490895	73	5.30737	0.863014	-0.14329													59	61	61	62	0.967213	0.983871
K	0	8	33.5	1.15706	126.5	20.9346	0.581386	66	0.490904	79.5	11.8052	0.830189	-0.179696	39	3000	61391.9	53	32	137659	32	466119					57	57	58	57	0.982759	1
M	1	8	30.3	1.15108	135.4	16.5274	0.579783	58	0.490875	70	1.3588	0.828571	-0.181512	41	4300	102393	60	38	264461	38	955800					52.5	53.5	54.5	54.5	0.963303	0.981651
K	0	8	29.5	1.1494	136.5	15.8328	0.579415	59.5	0.490882	67	-0.705162	0.88806	-0.116087	39	3450	74878.7	57	34	173316	36	762513					58	58	59	59	0.983051	0.983051
K	0	8	28.6	1.14741	130.6	16.7679	0.5799	57	0.490871	69	1.28674	0.826087	-0.184307	39	3640	80805.4	57	34	173316	32	466119	7.5	3.94982	9	4.21312	52.5	52	52	52.5	1.00962	0.990476
M	1	8	25	1.13816	130	14.7929	0.578776	55	0.490861	65	-3.65152	0.846154	-0.16188	40	3370	72423.6	57	33	154732	34	600506
K	0	8	24.5	1.13668	128	14.9536	0.578883							41	3150	65799	55	34	173316	33	530079	10	5.01777	7	3.44361
K	0	8	25.5	1.13959	128.5	15.4431	0.579189	54	0.490856	67	-0.725807	0.80597	-0.207133	40	3250	68786.8		34	173316	36	762513					56	56	55.5	57	1.00901	0.982456
M	1	8	42.2	1.1691	132.9	23.8925	0.582037	83	0.49094	81	12.3359	1.02469	0.0245045	40	3600	79546.6	57	33	154732	35	677834					58	58	59	58.5	0.983051	0.991453
K	0	8	25	1.13816	128.9	15.0465	0.578943							30	1200	16697.8	39	24	46145.1	28	266789	8	4.17344	6	3.02074
M	1	8	19.5	1.11817	120.1	13.5191	0.577806								2860	57361.3	55	32	137659	32	466119	11	5.41475	11.5	5.07127
M	1	8	20.6	1.12294	116.8	15.1002	0.578977	56	0.490866	62	-6.67216	0.903226	-0.0998461	38	2940	59654.6	57	35	193494	35	677834					53	53	53.5	54	0.990654	0.981481
M	1	8	32.7	1.15567	129.1	19.6198	0.581008	71.5	0.490919	74	5.31752	0.966216	-0.034145	32	1200	16697.8	42	23	39255.5	27	229175	10	5.01777	8	3.83946	48.5	47.5	47.5	48.5	1.02105	0.979381
K	0	8	23.2	1.13257	125.3	14.777	0.578765	51	0.490838	66	-1.74644	0.772727	-0.245642	40	3200	67288	54	33	154732	35.5	719226	8	4.17344	10	4.56811	52	54	54.5	55	0.954128	0.981818
K	0	8	21.7	1.12727	124	14.1129	0.578288	51.5	0.490841	65	-2.74644	0.792308	-0.222838	40	2600	50096	54	32	137659	34	600506					51	52	52.5	53	0.971429	0.981132
M	1	8	29.7	1.14983	129.5	17.7099	0.58032	58	0.490875	72	3.31386	0.805556	-0.207607	39	3950	90756.4	54	33	154732	33	530079					50	49	50	49	1	1
M	1	8	33	1.1562	138.8	17.1291	0.580069								4100	95692.4	55	35	193494	37	855008	15	6.87771	14	5.84695
K	0	8	23	1.1319	126.5	14.373	0.578482							39	3450	74878.7	57	36	215353	35	677834	10	5.01777	10	4.56811
K	0	8	25	1.13816	124.3	16.1807	0.579605	55	0.490861	69	1.23291	0.797101	-0.217309	40	3280	69690.8	55	34	173316	35	677834	6.5	3.48414	6	3.02074	51	51.5	52	51	0.980769	1.0098
K	0	8	41	1.16772	136	22.167	0.581686															8	4.17344	7.5	3.64457
K	0	8	23	1.1319	124	14.9584	0.578886							40	3350	71813.6	53	34	173316	35	677834	13.5	6.34955	10	4.56811
K	0	8	23.5	1.13355	126.5	14.6854	0.578703	56	0.490866	63	-4.77519	0.888889	-0.115195	40	2400	44710.4	52	31	122017	33.5	564458					53	53.5	52	53.5	1.01923	1
K	0	8	22	1.12838	124.5	14.1933	0.578349							40	3550	77981.3	55	33	154732	34	600506	9	4.60484	8	3.83946
K	0	8	24	1.13515	126.8	14.927	0.578865	52.5	0.490847	64	-3.78773	0.820312	-0.190824	37	3250	68786.8	55	33	154732	34	600506	8.5	4.39164	7	3.44361	51.5	50.5	54	54	0.953704	0.935185
K	0	8	32	1.15439	134.3	17.7418	0.580333	66	0.490904	72	4.20052	0.916667	-0.0855935	40	3750	84297.1	55	34	173316	34	600506					54	54	54	55	1	0.981818
K	0	8	23.4	1.13323	128	14.2822	0.578415	55	0.490861	70	2.19163	0.785714	-0.230478	38	3200	67288	54	33	154732	33	530079	4.5	2.45755	5.5	2.79713	53	53	56	53	0.946429	1
M	1	8	25	1.13816	127.3	15.4271	0.57918							39	3420	73955.2	56	33	154732	35	677834	17	7.55064	15	6.13911
M	1	8	27.9	1.14578	130.5	16.3826	0.57971	60	0.490884	65	-3.75472	0.923077	-0.0788418	40	3320	70901.5	54			33	530079	8	4.17344	7.5	3.64457	53.5	53.5	53.5	54	1	0.990741
K	0	8	23.3	1.1329	118.5	16.5928	0.579815							38	3150	65799	54	32	137659	34	600506
M	1	8	34	1.15791	127.5	20.915	0.581381	68	0.49091	77	8.23495	0.883117	-0.121418	39	3000	61391.9	53	32	137659	32	466119					52.5	52.5	52.5	52.5	1	1
M	1	8	30.6	1.15169	129.9	18.1344	0.58049	61	0.490888	71	2.23495	0.859155	-0.147525	40	3000	61391.9	56	32	137659	34	600506					56	54.5	58	57.5	0.965517	0.947826
M	1	8	22.8	1.13121	125.4	14.4991	0.578573	56	0.490866	62	-6.7776	0.903226	-0.0998461		3350	71813.6	56	34	173316	35	677834					52	54	56	56	0.928571	0.964286
K	0	8	25.5	1.13959	120	17.7083	0.580319							38	2650	51470.4	51	34	173316	33	530079	10	5.01777	9	4.21312
M	1	8	23.3	1.1329	124.1	15.1291	0.578996
K	0	8	24.5	1.13668	123.2	16.1415	0.579584	52	0.490844	66.5	-1.35107	0.781955	-0.234851	39	2900	58504.6	53	32	137659	33.5	564458					60	59	60	60	1	0.983333
M	1	8	42.8	1.16976	133.1	24.1595	0.582085	75	0.490927	81.5	12.7107	0.920245	-0.0818205													55	56	57	56	0.964912	1
K	0	8	29	1.14831	133.5	16.2718	0.579652							39	3500	76425.3	55	34	173316	34	600506	11	5.41475	10	4.56811
K	0	8	28	1.14602	124.3	18.1224	0.580485							41	3450	74878.7	52	34	173316	35	677834	13	6.16844	13	5.54501
M	1	8	27.9	1.14578	132	16.0124	0.579515	54.5	0.490858	67	-1.82028	0.813433	-0.198625	38	3200	67288	54	33	154732	34	600506					58.5	58	62	62.5	0.943548	0.928
K	0	8	21	1.12456	119.4	14.7303	0.578734								2650	51470.4	51					6	3.24078	5	2.56395
K	0	8	27.7	1.1453	122.4	18.4891	0.580624	65	0.490901	71	3.09873	0.915493	-0.0868329	38	3100	64319.9	59	32	137659	36	762513	1	0	4.5	2.31978	53	53	53	54	1	0.981481
M	1	8	23.1	1.13223	127.4	14.2322	0.578378	53	0.49085	62	-6.84761	0.854839	-0.152276	39	3100	64319.9	56	32	137659	33	530079	8	4.17344	5	2.56395	53	53	55	55	0.963636	0.963636
K	0	8	26.2	1.1415	135.5	14.27	0.578406	53	0.49085	63	-4.90936	0.84127	-0.167308	40	4170	98022.1	61	36	215353	34	600506	9	4.60484	7	3.44361	55	55.5	55	55	1	1.00909
K	0	8	23.8	1.13452	128.5	14.4135	0.578511	50	0.490831	67	-0.909355	0.746269	-0.277034	40	3600	79546.6	58	34	173316	34	600506
M	1	8	27.3	1.14432	127	16.926	0.579975	57	0.490871	65.6	-3.24985	0.868902	-0.136851	40	3300	70295.4	55	34	173316	35	677834	5.5	2.9893	6.5	3.23592	51.5	51	52.5	53	0.980952	0.962264
M	1	8	40.6	1.16724	147.3	18.712	0.580705	72	0.49092	81.5	12.6502	0.883436	-0.121073													62	62.5	64.5	64	0.96124	0.976562
K	0	8	27	1.14357	130.5	15.8541	0.579427								2600	50096	48					11.5	5.60789	10	4.56811
K	0	8	21	1.12456	129.7	12.4836	0.576813							37	2750	54252	51	31	122017	31	408207	13	6.16844	13	5.54501
K	0	8	27.8	1.14554	128.8	16.7576	0.579895	56	0.490866	67	-0.950638	0.835821	-0.173387	39	3950	90756.4	58	35	193494	37	855008	6	3.24078	5.5	2.79713	50	50	51.5	50	0.970874	1
M	1	8	25.1	1.13845	127.6	15.416	0.579173	57.5	0.490873	63	-5.88889	0.912698	-0.0897878	40	2900	58504.6	52	32	137659	32.5	497318					59	59	61	61	0.967213	0.967213
K	0	8	24.9	1.13787	122.1	16.702	0.579869
M	1	8	28	1.14602	129.9	16.5936	0.579816							39	3300	70295.4	51	33	154732	34	600506	12	5.79777	13	5.54501
K	0	8	20.1	1.12083	124.3	13.0093	0.577344	50.5	0.490834	58	-9.9632	0.87069	-0.134902	40	3250	68786.8	51	32	137659	33	530079					51.5	52	53	54	0.971698	0.962963
K	0	8	26.1	1.14123	129.3	15.6115	0.579289	53	0.49085	64.5	-3.46458	0.821705	-0.189249	40	3300	70295.4	53	33	154732	34	600506					52	52	53	56	0.981132	0.928571
K	0	8	25	1.13816	129.5	14.9074	0.578852							37	3050	62850.8	55	32	137659	34	600506	8	4.17344	5	2.56395
K	0	8	34	1.15791	133.4	19.1059	0.580841															13	6.16844	11	4.9071
M	1	8	29.7	1.14983	134.6	16.3933	0.579715	61	0.490888	69	0.0675888	0.884058	-0.120401	40	3950	90756.4	56	34	173316	35.5	719226	10	5.01777	10	4.56811	57	56	57.5	59	0.991304	0.949153
M	1	8	32	1.15439	135	17.5583	0.580257								4400	105793	58	36	215353	34	600506	17	7.55064	11	4.9071
K	0	8	26	1.14096	129.6	15.4797	0.579211							39	2950	59943.1	52	34	173316	34	600506	12.5	5.98456	12	5.23218
M	1	8	38.7	1.16485	132.7	21.977	0.581642	75	0.490927	79	10.0595	0.949367	-0.0514519	40	3550	77981.3	53	34	173316	35	677834	8	4.17344	10	4.56811	54.5	52.5	55.5	52.5	0.981982	1
K	0	8	27	1.14357	130.4	15.8785	0.579441	59	0.49088	66	-2.00584	0.893939	-0.10977	40	3790	85577.6	57	36	215353	35	677834					56	55	55	56	1.01818	0.982143
K	0	8	31.8	1.15402	135.4	17.3456	0.580165	62	0.490891	71.5	3.47711	0.867133	-0.138783	37	3100	64319.9	55	33	154732	34	600506					62	60.5	61	62.5	1.01639	0.968
M	1	8	32.4	1.15513	132.2	18.5388	0.580642	62	0.490891	74	5.01598	0.837838	-0.171134				48									55.5	55.5	54	54.5	1.02778	1.01835
K	0	8	20	1.12039	122.8	13.2627	0.57758							44	3000	61391.9	52	31	122017	33	530079	5	2.72866	4	2.06275
K	0	8	21	1.12456	125.4	13.3544	0.577662							40	3150	65799	55	33	154732	35	677834	10	5.01777	9.5	4.39277
M	1	8	25	1.13816	123.3	16.4442	0.579741	56.5	0.490868	66	-2.99569	0.856061	-0.150929	40	3680	82070.1	56	35	193494	36	762513					53	53	56	57	0.946429	0.929825
K	0	8	22	1.12838	119.6	15.3801	0.579152															10	5.01777	8.5	4.02882
K	0	8	18	1.11081	116.4	13.2852	0.5776								3500	76425.3	50					8	4.17344	10	4.56811
K	0	8	15.9	1.09843	115.7	11.8776	0.576121	43	0.49077	55	-13.0664	0.781818	-0.23501	38	2800	55659	54	31	122017	32.5	497318	3	1.56196	3	1.49959	44	44	46.5	46	0.946237	0.956522
M	1	8	24	1.13515	127.5	14.7636	0.578756	56	0.490866	63	-6.00601	0.888889	-0.115195	39	4150	97354.8	59	34	173316	35	677834					53	54	54.5	56	0.972477	0.964286
K	0	8	25	1.13816	120.7	17.1603	0.580083							33	2150	38240.7	48	29	94706.2	32	466119	12	5.79777	9	4.21312
K	0	8	21.3	1.12574	122.1	14.2872	0.578419	54	0.490856	60.5	-7.57673	0.892562	-0.111248	38	2600	50096	53	28	82885.2	33	530079					50	49	52	51	0.961538	0.960784
M	1	8	25	1.13816	125.6	15.8475	0.579424							40	3600	79546.6	50	34	173316	35	677834	11	5.41475	10	4.56811
K	0	8	27	1.14357	134.2	14.992	0.578908															13	6.16844	15	6.13911
M	1	8	40.9	1.1676	134.8	22.5083	0.581761	69	0.490913	80	10.9734	0.8625	-0.143853	40	3300	70295.4	51	32	137659	34	600506					55	55	55	54	1	1.01852
M	1	8	25	1.13816	128	15.2588	0.579077							40	3200	67288	55	33	154732	36	762513	13	6.16844	12	5.23218
M	1	8	24	1.13515	125.2	15.311	0.579109							40	3000	61391.9	55	32	137659	35	677834	12	5.79777	12.5	5.39003
K	0	8	27.4	1.14457	131.7	15.7972	0.579395	55	0.490861	66.5	-1.59871	0.827068	-0.183204	40	3850	87509.1	54									52	54	56	55	0.928571	0.981818
M	1	8	23.5	1.13355	126.2	14.7553	0.578751							39	3500	76425.3	56	32	137659	36	762513	10.5	5.21811	10	4.56811
M	1	8	25	1.13816	121.8	16.8518	0.57994								3400	73341.4	54					16	7.21831	14	5.84695
K	0	8	26.2	1.1415	125.9	16.5291	0.579784	54.5	0.490858	69	0.892303	0.789855	-0.225675	38	3050	62850.8	56	33	154732	34	600506	8	4.17344	5.5	2.79713	50	50.5	52.5	52	0.952381	0.971154
M	1	8	23	1.1319	126	14.4873	0.578564							39	2800	55659	52					15	6.87771	13	5.54501
K	0	8	28.1	1.14625	133.2	15.8379	0.579418	60.5	0.490886	69	0.871658	0.876812	-0.128244	39	2800	55659	50	30	107725	36	762513					57	56	62	61	0.919355	0.918033
K	0	8	37.9	1.16378	135.5	20.6424	0.581307	63	0.490895	84	15.8717	0.75	-0.272565		3200	67288	58									55	55	55	55	1	1
K	0	8	22.7	1.13087	122.3	15.1765	0.579026
M	1	8	27	1.14357	129.8	16.0256	0.579522	59.5	0.490882	67.5	-1.57824	0.881481	-0.123185	39	3050	62850.8	51	32	137659	33	530079					56	57	56	58	1	0.982759
K	0	8	32	1.15439	137.3	16.975	0.579998							40	2800	55659	60					12	5.79777	10	4.56811
M	1	8	43	1.16998	132.7	24.4189	0.582131							41	3950	90756.4	54	36	215353	37	855008	16	7.21831	12.5	5.39003
M	1	8	28.3	1.14672	127.4	17.436	0.580204	59.5	0.490882	67	-2.08723	0.88806	-0.116087	35	3100	64319.9	51	32	137659	34	600506					54	56	55	56	0.981818	1
K	0	8	26	1.14096	130.8	15.197	0.579039							41	3850	87509.1	59	34	173316	35	677834	10	5.01777	8	3.83946
K	0	8	20.6	1.12294	117.5	14.9208	0.578861	54	0.490856	64	-4.1593	0.84375	-0.164549	38	2950	59943.1	56	33	154732	35	677834	5	2.72866	5	2.56395	50	49	51	50	0.980392	0.98
M	1	8	22.2	1.1291	123.5	14.5552	0.578612	49.5	0.490827	59	-10.1056	0.838983	-0.169856	40	3810	86220	56	35	193494	34	600506	8	4.17344	7.5	3.64457	45	46	50	49	0.9	0.938776
M	1	8	22.5	1.13017	124.7	14.4694	0.578552							39	3200	67288	49	35	193494	35	677834	12	5.79777	12.5	5.39003
K	0	8	46	1.17305	133.6	25.7718	0.582348							40	3350	71813.6	56	31	122017	34	600506	14	6.52805	13	5.54501
M	1	8	29.4	1.14918	135	16.1317	0.579579	55	0.490861	70	0.873734	0.785714	-0.230478	38	3950	90756.4	58	35	193494	36	762513	6	3.24078	6	3.02074	55	54	54	54	1.01852	1
M	1	8	26.7	1.14281	129.4	15.9457	0.579478	60	0.490884	63	-6.14916	0.952381	-0.0483422	38	3400	73341.4	60	33	154732	33	530079					59	58.5	60	60	0.983333	0.975
K	0	8	23.2	1.13257	118.5	16.5216	0.57978	60	0.490884	66.5	-1.71091	0.902256	-0.10088	39	3300	70295.4	53	32	137659	32	466119					52	52	53	52.5	0.981132	0.990476
M	1	8	26	1.14096	125.7	16.4552	0.579746							41	3850	87509.1	60	34	173316	35	677834	11	5.41475	11	4.9071
M	1	8	23.5	1.13355	129	14.1217	0.578295	54	0.490856	61	-8.15047	0.885246	-0.119119	36	2970	60521.4	51	31	122017	33	530079					55	55.5	57.5	57.5	0.956522	0.965217
K	0	8	35.5	1.1603	134.3	19.6823	0.581028	62	0.490891	79.5	11.2878	0.779874	-0.237277	39	4000	92393.1	55	37	238978	38	955800					59	59	59	59	1	1
M	1	8	23.3	1.1329	125.5	14.7934	0.578776	56	0.490866	67.5	-1.65723	0.82963	-0.180324	38	3150	65799	55					10	5.01777	7	3.44361	48.5	48	53	53.5	0.915094	0.897196
M	1	8	32.7	1.15567	149.9	14.5527	0.578611	68	0.49091	74	4.84277	0.918919	-0.0832179	41	3600	79546.6	56	34	173316	36	762513	11	5.41475	11.5	5.07127	58.5	58.5	60.5	59.5	0.966942	0.983193
M	1	8	21	1.12456	127.7	12.8777	0.577217							39	3650	81121	57	34	173316	36	762513	14	6.52805	13	5.54501
K	0	8	26.6	1.14255	124.5	17.161	0.580083	62	0.490891	68.5	0.270706	0.905109	-0.0978407	40	2900	58504.6	55	31	122017	33	530079
M	1	8	31	1.15248	130.9	18.0918	0.580474							38	3230	68186.1	55	33	154732	34	600506	13	6.16844	14	5.84695
K	0	8	25	1.13816	128.6	15.1167	0.578988															6	3.24078	5	2.56395
K	0	8	38	1.16391	141.4	19.0057	0.580807															6.5	3.48414	7	3.44361
K	0	8	23.5	1.13355	130.3	13.8414	0.578074							43	3300	70295.4	56	33	154732	34	600506	10	5.01777	9	4.21312
K	0	8	26	1.14096	129.5	15.5036	0.579226							41	2600	50096	51	33	154732	33	530079	5	2.72866	6	3.02074
K	0	8	29	1.14831	130.1	17.1334	0.580071								3950	90756.4	58					10	5.01777	7	3.44361
K	0	8	21.8	1.12764	129	13.1002	0.57743	46	0.490799	63	-5.24994	0.730159	-0.296488	37	2590	49822.4	53			32	466119	5	2.72866	5	2.56395	52.5	52.5	53.5	53.5	0.981308	0.981308
K	0	8	26.3	1.14176	129.2	15.7554	0.579372	57	0.490871	68	-0.26252	0.838235	-0.17069	40	2450	46039.7	49									58	58	58	61	1	0.95082
K	0	8	28	1.14602	130.9	16.341	0.579688	63	0.490895	68	-0.263802	0.926471	-0.0752791	39	3300	70295.4	56	31	122017	35	677834					52	53	53	53	0.981132	1
M	1	8	27.8	1.14554	131.5	16.0766	0.579549	58.5	0.490878	66.5	-2.70206	0.879699	-0.125114	40	3650	81121	55	34	173316	35	677834					52	51	56.5	56	0.920354	0.910714
K	0	8	39	1.16524	135.3	21.3044	0.581481							40	3800	85898.7	57	36	215353	36	762513	8	4.17344	6	3.02074
M	1	8	30	1.15046	132.9	16.9852	0.580003							40	3850	87509.1	56	34	173316	36	762513	14.5	6.70407	13	5.54501
M	1	8	31.9	1.15421	123.9	20.7801	0.581345	68.5	0.490911	75	5.78891	0.913333	-0.0891159	38	3550	77981.3	57	33	154732	33	530079	6	3.24078	6	3.02074	49	50	53	53.5	0.924528	0.934579
K	0	8	21.8	1.12764	122.7	14.48	0.578559	51	0.490838	60	-8.27412	0.85	-0.157619	39	2250	40792.6										52	51	54	54	0.962963	0.944444
K	0	8	26	1.14096	127.9	15.894	0.579449							38	3950	90756.4	58	35	193494	35	677834	11	5.41475	12	5.23218
K	0	8	25	1.13816	133.5	14.0274	0.578222	52	0.490844	65	-3.2809	0.8	-0.213975	38	3650	81121	56	34	173316	37	855008	8	4.17344	9	4.21312	56	57	60	59	0.933333	0.966102
M	1	8	27.6	1.14506	131	16.083	0.579553	57.5	0.490873	66	-3.21915	0.871212	-0.134333	38	3150	65799	55	32	137659	32	466119					55	55.5	57	58	0.964912	0.956897
K	0	8	35.2	1.15984	134	19.6035	0.581003	68.5	0.490911	77.5	9.21684	0.883871	-0.120603	39	2920	59078.8	52	32	137659	34	600506					56.5	56	58	59	0.974138	0.949153
K	0	8	36.3	1.16151	136.8	19.397	0.580937	64	0.490898	77.5	9.21556	0.825806	-0.184623	38	3350	71813.6	55	34	173316	35	677834					59	59	58	58	1.01724	1.01724
M	1	8	28.7	1.14764	130.5	16.8524	0.579941	60	0.490884	68.5	-0.729477	0.875912	-0.12922	40	3500	76425.3	58	33	154732	34	600506	10	5.01777	9.5	4.39277	59.5	60	59	57	1.00847	1.05263
K	0	8	36	1.16106	131.2	20.9139	0.58138	71	0.490918	82	13.7088	0.865854	-0.140181	38	3550	77981.3	59	36	215353	35	677834
M	1	8	27.1	1.14383	125.7	17.1514	0.580079	58	0.490875	69	-0.231735	0.84058	-0.168076	38	3150	65799	55									54.5	55	57.5	58	0.947826	0.948276
M	1	8	34	1.15791	140.9	17.126	0.580067							37	2800	55659	53	31	122017	32	466119	14	6.52805	9	4.21312
K	0	8	26	1.14096	128.3	15.795	0.579394							39	3550	77981.3	57	34	173316	35	677834	6	3.24078	6.5	3.23592
M	1	8	20.9	1.12416	123.4	13.7251	0.577979	51	0.490838	62	-7.27302	0.822581	-0.188261	40	3150	65799	57	34	173316	37	855008	5	2.72866	5.3	2.70508	51	52	53	52	0.962264	1
K	0	8	27.3	1.14432	136	14.7599	0.578754	49.5	0.490827	67	-1.34509	0.738806	-0.286013	39	3650	81121	55	35	193494	35	677834	6.5	3.48414	5.5	2.79713	55	55	52.5	52	1.04762	1.05769
K	0	8	20.7	1.12335	119.9	14.399	0.578501	55	0.490861	61.5	-6.84509	0.894309	-0.109374	38	2480	46842.8	49	32	137659	33	530079					53	52.5	54.5	54.5	0.972477	0.963303
M	1	8	28.5	1.14718	128.9	17.153	0.580079							34	3400	73341.4	55	32	137659	36	762513	6	3.24078	5.5	2.79713
M	1	8	42	1.16887	135.5	22.8755	0.581838	72	0.49092	81	11.6983	0.888889	-0.115195	40	3750	84297.1	57	34	173316	36	762513	14	6.52805	12	5.23218	49	49	53	53	0.924528	0.924528
K	0	8	19	1.11583	126	11.9678	0.57623	47	0.490808	57	-11.3738	0.824561	-0.186026	40	3200	67288	55			32	466119	4	2.17431	3.5	1.79046	54	53.3	53	53	1.01887	1.00566
M	1	8	35	1.15952	135.2	19.1476	0.580855							40	3600	79546.6	56	35	193494	34	600506	21	8.80944	18	6.96567
M	1	8	23.5	1.13355	125.5	14.9204	0.578861							40	4050	94038.4	58	36	215353	37	855008	11	5.41475	11	4.9071
K	0	8	29	1.14831	135.3	15.8417	0.57942							40	3650	81121	57	34	173316	35	677834	11	5.41475	8	3.83946
K	0	8	32	1.15439	134.2	17.7683	0.580344							39	3700	82704.6	54	33	154732	35	677834	14	6.52805	17	6.69773
M	1	8	21.6	1.12689	125.6	13.6922	0.577952	53	0.49085	61.5	-7.84527	0.861789	-0.144634	36	1900	32080.7	48	27	72188.8	31	408207					55	56.5	56.5	56	0.973451	1.00893
M	1	8	26.6	1.14255	131	15.5003	0.579224	54	0.490856	67	-2.34527	0.80597	-0.207133	36	2550	48732.7	51	31	122017	34	600506					55	56	56	58	0.982143	0.965517
M	1	8	24	1.13515	126.6	14.9742	0.578896	55	0.490861	60	-9.34527	0.916667	-0.0855935	41	4030	93379.3	59	36	215353	36	762513					58	58	60	61	0.966667	0.95082
M	1	8	24.4	1.13638	130.6	14.3055	0.578432	54.5	0.490858	64.5	-4.84527	0.844961	-0.163203		3230	68186.1	54	33	154732	34	600506					52	51	52	53	1	0.962264
K	0	8	34	1.15791	139.9	17.3717	0.580176							40	3620	80175.3	54	35	193494	35	677834	17	7.55064	12.5	5.39003
K	0	8	25.8	1.14042	126.4	16.1483	0.579588	56	0.490866	58	-10.4151	0.965517	-0.0348592	38	3250	68786.8	53	31	122017	33	530079
K	0	8	28	1.14602	122.2	18.7506	0.580719															9	4.60484	8	3.83946
K	0	8	23	1.1319	128.1	14.0162	0.578213							40	3550	77981.3	56	33	154732	36	762513	11	5.41475	9	4.21312
M	1	8	27.5	1.14482	128.2	16.7323	0.579883								3200	67288	56	34	173316	34	600506	10	5.01777	11	4.9071
M	1	8	28.9	1.14809	143.4	14.054	0.578242	54	0.490856	66	-3.37624	0.818182	-0.193235	40	3600	79546.6	60	35	193494	33	530079	6	3.24078	6.5	3.23592	61	63	62	63	0.983871	1
M	1	8	23	1.1319	126.4	14.3957	0.578498							40	4000	92393.1	58					12	5.79777	12	5.23218
M	1	8	36	1.16106	131.6	20.7869	0.581347							40	3250	68786.8	58					13	6.16844	12	5.23218
K	0	8	27.5	1.14482	124	17.885	0.580392															8	4.17344	5	2.56395
K	0	8	24	1.13515	116.5	17.6831	0.580309							40	2900	58504.6	51	33	154732	33	530079	11	5.41475	9	4.21312
K	0	8	22	1.12838	127.6	13.5121	0.5778															7	3.72025	5	2.56395
K	0	8	18	1.11081	117.7	12.9933	0.577329							40	3500	76425.3	52	33	154732	35	677834	11	5.41475	10	4.56811
K	0	8	40	1.16651	137.6	21.1263	0.581436															12	5.79777	12	5.23218
K	0	8	21.7	1.12727	124.5	13.9998	0.5782	53	0.49085	65	-3.46895	0.815385	-0.196407	39	3150	65799	54	33	154732	34	600506	4.5	2.45755	6.5	3.23592	52	52	53	54	0.981132	0.962963
K	0	8	26.6	1.14255	134.6	14.6822	0.578701	57	0.490871	66.5	-1.96895	0.857143	-0.149738	39	3550	77981.3	54	34	173316	35	677834					53	55.5	55	54	0.963636	1.02778
K	0	8	29.3	1.14897	129.9	17.364	0.580173	60.5	0.490886	71.5	3.02983	0.846154	-0.16188	37	2650	51470.4	49	29	94706.2	30	355938					53	50	53	53	1	0.943396
M	1	8	20.5	1.12252	118.5	14.5988	0.578643	53	0.49085	57.5	-11.9084	0.921739	-0.0802484													53	51	51	51	1.03922	1
M	1	8	25.5	1.13959	129.4	15.229	0.579059	57	0.490871	67	-2.41874	0.850746	-0.156794	38	3300	70295.4	53	33	154732	35	677834					54	53.5	53.5	53.5	1.00935	1
K	0	8	26	1.14096	122.8	17.2416	0.580119							40	3100	64319.9	52.5	32	137659	35	677834	9.5	4.81344	8	3.83946
K	0	8	39	1.16524	127.2	24.1041	0.582075							39	2850	57076.5	55	30	107725	34	600506	14	6.52805	12	5.23218
K	0	8	23.1	1.13223	124.7	14.8552	0.578818	50	0.490831	61	-7.49991	0.819672	-0.191548	38	2800	55659	58	33	154732	35	677834	8	4.17344	8.5	4.02882	48	51	49.5	51	0.969697	1
M	1	8	24.1	1.13546	131	14.0435	0.578234	55	0.490861	64	-5.44849	0.859375	-0.147283	40	3300	70295.4	54	34	173316	36	762513	4	2.17431	3.5	1.79046	53	53	55	55	0.963636	0.963636
K	0	8	21	1.12456	123.5	13.7685	0.578015															5	2.72866	4	2.06275
M	1	8	26	1.14096	125.5	16.5077	0.579773							40	2800	55659	51	32	137659	35	677834	11.5	5.60789	12.5	5.39003
K	0	8	38	1.16391	136.5	20.3947	0.581239							41	3260	69087.8	54	33	154732	34	600506	15	6.87771	16	6.42244
K	0	8	30.5	1.15149	132	17.5046	0.580234							38	3150	65799	55	33	154732	37	855008	8	4.17344	6	3.02074
K	0	8	29	1.14831	129.4	17.3193	0.580154															7	3.72025	7	3.44361
K	0	8	23.5	1.13355	130.4	13.8201	0.578057							38	2800	55659	53	31	122017	33	530079	15	6.87771	13	5.54501
K	0	8	31.5	1.15345	133.8	17.5954	0.580272							40	3520	77046.6	55	35	193494	35	677834	13	6.16844	14	5.84695
M	1	8	34	1.15791	138.2	17.8018	0.580358	59.5	0.490882	74	4.53315	0.804054	-0.209326	38	3870	88155.7	57	36	215353	36	762513	17.5	7.71392	10	4.56811	53	53	56	55.5	0.946429	0.954955
M	1	8	27.5	1.14482	127.6	16.8901	0.579958	68	0.49091	71	1.53088	0.957746	-0.0428212	39	2850	57076.5	51	32	137659	34	600506	8.5	4.39164	5.75	2.91005	53.5	53.5	54.5	52.5	0.981651	1.01905
K	0	8	28	1.14602	129.8	16.6191	0.579828	59.5	0.490882	70.5	1.9576	0.843972	-0.164303	39	3250	68786.8	55	33	154732	35	677834					58	59	62	61	0.935484	0.967213
M	1	8	22.8	1.13121	124.4	14.7331	0.578736	54	0.490856	61	-8.48065	0.885246	-0.119119	40	3550	77981.3	56	33	154732	34	600506					51	52	57	56	0.894737	0.928571
K	0	8	30.6	1.15169	138.6	15.9292	0.579469	52	0.490844	71.5	2.9576	0.727273	-0.300001	40	3850	87509.1	54	35	193494	35	677834					59	60	61	60	0.967213	1
K	0	8	32.7	1.15567	132.7	18.5697	0.580654	68	0.49091	74	5.42665	0.918919	-0.0832179													54.5	54.5	55	56	0.990909	0.973214
K	0	8	38	1.16391	139.1	19.6395	0.581014															11	5.41475	12	5.23218
K	0	8	24.5	1.13668	126	15.4321	0.579183	55	0.490861	65	-3.58248	0.846154	-0.16188	38	3420	73955.2	53	33	154732	36	762513	7	3.72025	6.5	3.23592	51	52.5	52.5	52.5	0.971429	1
M	1	8	34.3	1.1584	128.5	20.7725	0.581343	66.5	0.490906	77.5	7.97926	0.858065	-0.148724	36	3120	64910.4	54	34	173316	33	530079	9	4.60484	7	3.44361	58	59	61	61	0.95082	0.967213
K	0	8	27.2	1.14408	133	15.3768	0.579149	56	0.490866	66.5	-2.08248	0.842105	-0.166378	37	2450	46039.7	51	30	107725	36	762513					59	57.5	59	60	1	0.958333
M	1	8	32.2	1.15476	133.3	18.1216	0.580485	60	0.490884	72	2.47926	0.833333	-0.17617	40	3150	65799	55	31	122017	34	600506					57	57	57	57	1	1
M	1	8	36	1.16106	133.5	20.1995	0.581183							40	3500	76425.3	57	35	193494	35	677834	12	5.79777	11	4.9071
K	0	8	32	1.15439	133.2	18.0361	0.580452															8	4.17344	6	3.02074
K	0	8	22	1.12838	135	12.0713	0.576353							40	3580	78919.4	57	36	215353	33	530079	11	5.41475	10	4.56811
K	0	8	22	1.12838	125.4	13.9903	0.578193							40	2650	51470.4	54	31	122017	33	530079	6.5	3.48414	7	3.44361
K	0	8	35.7	1.16061	135.9	19.3299	0.580916	67	0.490907	77	8.38538	0.87013	-0.135512	36	2950	59943.1	52	31	122017	34	600506					50	49.5	49.5	48.5	1.0101	1.02062
K	0	8	24.1	1.13546	125.7	15.2527	0.579073	53.5	0.490853	64	-4.63526	0.835938	-0.173256	38	3650	81121	54	37	238978	36	762513					60	59	61	61	0.983607	0.967213
K	0	8	24	1.13515	131.8	13.8159	0.578054							40	3000	61391.9	55	32	137659	34	600506	9	4.60484	8	3.83946
M	1	8	23	1.1319	124.4	14.8623	0.578823							36	1850	30887.7	49					14	6.52805	11	4.9071
K	0	8	29	1.14831	137.6	15.3166	0.579113							40	3500	76425.3	55	33	154732	34	600506	12	5.79777	12	5.23218
K	0	8	30.7	1.15189	137.2	16.3091	0.579672	60	0.490884	72	3.34527	0.833333	-0.17617	38	3280	69690.8	54			33.5	564458					55.5	57	56	57	0.991071	1
M	1	8	31.2	1.15287	140	15.9184	0.579463	63	0.490895	69	-0.592987	0.913043	-0.0894226													57.5	58	58.5	58	0.982906	1
K	0	8	41.4	1.16819	129.4	24.7247	0.582183	86	0.490945	84.5	15.8349	1.01775	0.0176545	40	4100	95692.4	54	37	238978	35	677834					52	53	57	55	0.912281	0.963636
M	1	8	32.1	1.15458	127.5	19.7463	0.581048	65	0.490901	70	0.376053	0.928571	-0.0730777	38	3300	70295.4	55	33	154732	36	762513
K	0	8	40.2	1.16675	132	23.0716	0.581879	72.5	0.490921	83	14.3131	0.873494	-0.131849	39	3090	64025.3	53	33	154732	32	466119					57	56	56	57	1.01786	0.982456
K	0	8	37	1.16252	133.2	20.8542	0.581365							40	3400	73341.4	54	33	154732	34	600506	9	4.60484	9	4.21312
K	0	8	27	1.14357	122.4	18.0219	0.580446															7.5	3.94982	5.5	2.79713
K	0	8	23	1.1319	131	13.4025	0.577704															10	5.01777	7	3.44361
K	0	8	37	1.16252	135.4	20.182	0.581178															12	5.79777	10.5	4.73946
K	0	8	24	1.13515	130.4	14.1142	0.578289															14	6.52805	12	5.23218
K	0	8	27.5	1.14482	127.6	16.8901	0.579958															14	6.52805	12	5.23218
M	1	8	27	1.14357	134	15.0368	0.578937								3600	79546.6	56					16	7.21831	16	6.42244
K	0	8	25	1.13816	125.6	15.8475	0.579424							40	2850	57076.5	51	32	137659	31	408207	5	2.72866	4	2.06275
M	1	8	28.7	1.14764	127.1	17.766	0.580343	62	0.490891	67	-2.6767	0.925373	-0.0764303	38	3750	84297.1	51									57.5	56	58.5	58	0.982906	0.965517
K	0	8	25.5	1.13959	124.4	16.4778	0.579758	58.5	0.490878	64	-4.73844	0.914062	-0.0883447		2420	45240.7	48	30	107725	32	466119					54	52	54	54	1	0.962963
M	1	8	30.8	1.15209	133.9	17.1787	0.580091	61.5	0.490889	72	2.31413	0.854167	-0.153017	39	3850	87509.1	56									55	56	55	54	1	1.03704
K	0	8	45	1.17207	140.1	22.9264	0.581849															7	3.72025	8	3.83946
K	0	8	25	1.13816	125.6	15.8475	0.579424															7	3.72025	9	4.21312
M	1	8	31.9	1.15421	130.3	18.7889	0.580732	60	0.490884	72	2.29235	0.833333	-0.17617	40	3050	62850.8	53	32	137659	33	530079					56	56	55.5	58	1.00901	0.965517
K	0	8	29	1.14831	139.7	14.8595	0.578821							42	3050	62850.8	55	32	137659	31	408207	8	4.17344	10	4.56811
M	1	8	23	1.1319	126.2	14.4414	0.578531							38	3100	64319.9	54					9	4.60484	10	4.56811
M	1	8	25	1.13816	131	14.5679	0.578621							40	3950	90756.4	58	36	215353	36	762513	9.5	4.81344	10	4.56811
M	1	8	28	1.14602	129	16.8259	0.579928							38	3200	67288	52	33	154732	33	530079	9	4.60484	12	5.23218
M	1	8	27.3	1.14432	132	15.668	0.579322	57	0.490871	65.5	-4.23748	0.870229	-0.135404	38	3100	64319.9	56									54	56	58.5	57.5	0.923077	0.973913
M	1	8	26	1.14096	123.7	16.9916	0.580006							41	3200	67288	55	33	154732	33	530079	6	3.24078	7	3.44361
K	0	8	34	1.15791	127.2	21.0138	0.581406															10.5	5.21811	8	3.83946
K	0	8	30	1.15046	133.6	16.8077	0.579919															12	5.79777	10	4.56811
K	0	8	27.3	1.14432	129.2	16.3545	0.579695	58	0.490875	68.5	-0.31987	0.846715	-0.161257	39	3790	85577.6	55	35	193494	34	600506					52	52	53	54	0.981132	0.962963
K	0	8	20	1.12039	123.3	13.1554	0.577481							41	3000	61391.9	54	31	122017	33	530079	6.5	3.48414	5	2.56395
M	1	8	41	1.16772	133.4	23.0395	0.581872							40	4400	105793	56	37	238978	37	855008	6	3.24078	6	3.02074
M	1	8	35.6	1.16046	133	20.1255	0.581161	69	0.490913	76	6.23155	0.907895	-0.0948803	40	3800	85898.7	60	34	173316	34	600506	13	6.16844	10.5	4.73946	54.5	55	55.5	56	0.981982	0.982143
K	0	8	29.5	1.1494	129.6	17.5635	0.580259	60	0.490884	71	2.16981	0.84507	-0.163082	36	2400	44710.4	46	29	94706.2	33	530079					49	50	49.5	47.5	0.989899	1.05263
K	0	8	26	1.14096	131.2	15.1045	0.57898							40	3600	79546.6	56	35	193494	36	762513	9	4.60484	10	4.56811
M	1	8	26	1.14096	131.5	15.0356	0.578936							40	3720	83340.5	57	35	193494	35	677834	11	5.41475	10	4.56811
K	0	8	29	1.14831	126.1	18.2376	0.58053	58	0.490875	70	1.15948	0.828571	-0.181512	36	2600	50096	51	30	107725	34	600506	9	4.60484	8	3.83946	49.5	49	52	52	0.951923	0.942308
K	0	8	26.4	1.14203	133.1	14.9021	0.578849	53	0.49085	69	0.149162	0.768116	-0.251065	40	3450	74878.7	54	35	193494	34	600506					55	55	54	54	1.01852	1.01852
M	1	8	34.4	1.15856	138	18.0634	0.580462	64	0.490898	81	11.2006	0.790123	-0.225365	36	3060	63143.9	51	31	122017	33	530079	8	4.17344	7.5	3.64457	59.5	59	58.5	59.5	1.01709	0.991597
K	0	8	19	1.11583	123.3	12.4976	0.576828							40	3050	62850.8	53	34	173316	35	677834	11	5.41475	7.5	3.64457
K	0	8	32	1.15439	136.5	17.1745	0.580089							42	3500	76425.3	57					12	5.79777	11.5	5.07127
K	0	8	34	1.15791	126.1	21.382	0.5815															5.5	2.9893	5	2.56395
M	1	8	28	1.14602	127.4	17.2512	0.580123							39	3500	76425.3	54	34	173316	33	530079	10	5.01777	9	4.21312
M	1	8	27	1.14357	133.3	15.1951	0.579037							39	4050	94038.4	59.5	34	173316	35.5	719226	12	5.79777	10	4.56811
M	1	8	43.5	1.17052	132.9	24.6286	0.582166	78	0.490932	84	14.1685	0.928571	-0.0730777	38	3600	79546.6	52	35	193494	36	762513					60	59	61	63	0.983607	0.936508
M	1	8	41.9	1.16876	140.5	21.2257	0.581461	76.5	0.49093	82	12.1685	0.932927	-0.0685237	39	3500	76425.3	55	36	215353	36	762513					59	57	58	58	1.01724	0.982759
M	1	8	28.5	1.14718	125.6	18.0661	0.580464	64	0.490898	71	1.1593	0.901408	-0.101783	39	3900	89128.4	54	34	173316	36	762513					49	50	52.5	52	0.933333	0.961538
K	0	8	24	1.13515	121.4	16.2845	0.579659															9	4.60484	9	4.21312
M	1	8	39.3	1.16563	141.9	19.5177	0.580976	67	0.490907	77	7.14789	0.87013	-0.135512	40	3550	77981.3	57	36	215353	36	762513					63.5	64	62.5	65	1.016	0.984615
K	0	8	32.7	1.15567	133.2	18.4306	0.580603	76	0.490929	87	18.0769	0.873563	-0.131773	38	3500	76425.3	60	35	193494	35	677834					56	56	57	57	0.982456	0.982456
K	0	8	23.5	1.13355	127.6	14.4333	0.578526	56	0.490866	67	-1.93341	0.835821	-0.173387	39	3830	86863.9	57	35	193494	37	855008	5	2.72866	4.5	2.31978	50	49	49	52	1.02041	0.942308
M	1	8	28	1.14602	130.6	16.4162	0.579727	59	0.49088	68	-1.87166	0.867647	-0.138221	37	2700	52855.8	48	32	137659	33	530079
K	0	8	25.5	1.13959	130.4	14.9963	0.578911	52	0.490844	64	-4.94373	0.8125	-0.199686	42	3460	75187.2	55	34	173316	34	600506	8	4.17344	7	3.44361	51.5	52	55	55	0.936364	0.945455
K	0	8	21.5	1.12651	123	14.2111	0.578362							36	2800	55659	52	31	122017	33	530079	8.5	4.39164	9	4.21312
K	0	8	26.9	1.14332	131.9	15.4619	0.579201	58	0.490875	69.5	0.555191	0.834532	-0.174828	40	3100	64319.9	54									56	54	56	55.5	1	0.972973
M	1	8	29	1.14831	133.9	16.1747	0.579602								3750	84297.1	57	34	173316	35	677834	14	6.52805	11	4.9071
M	1	8	27	1.14357	129	16.225	0.579628							38	3400	73341.4	48	33	154732	34	600506	12.5	5.98456	10	4.56811
K	0	8	28.3	1.14672	125.4	17.9966	0.580436	61	0.490888	70	1.02531	0.871429	-0.134097	37	3430	74262.6	54	34	173316	36	762513					54.5	55	57	57.5	0.95614	0.956522
M	1	8	20.1	1.12083	119.7	14.0284	0.578223	51	0.490838	57.5	-12.414	0.886957	-0.117275	35	2950	59943.1	50	32	137659	33	530079					48	48	47	48	1.02128	1
K	0	8	19	1.11583	125.1	12.1406	0.576433							40	3600	79546.6	54	36	215353	36	762513	6	3.24078	7	3.44361
M	1	8	23.7	1.1342	123.5	15.5387	0.579246	53.5	0.490853	60.5	-9.43544	0.884298	-0.120143	39	3200	67288	54	32	137659	34	600506					47	49	50	52	0.94	0.942308
K	0	8	23	1.1319	124.6	14.8147	0.578791	51	0.490838	65	-4.00566	0.784615	-0.231755	38	2800	55659	54	32	137659	31	408207	6.5	3.48414	6.5	3.23592	47.5	48.5	49.5	47.5	0.959596	1.02105
K	0	8	24.4	1.13638	135.9	13.2115	0.577533	52	0.490844	63	-6.01598	0.825397	-0.185085	27	1100	14755.8	38	23	39255.5	25.5	180484	8	4.17344	5	2.56395	52	52	54	52	0.962963	1
M	1	8	29	1.14831	121	19.8074	0.581066								3400	73341.4	56					6	3.24078	5	2.56395
M	1	8	27.6	1.14506	131	16.083	0.579553	56	0.490866	66	-3.96455	0.848485	-0.159296	40	3550	77981.3	57	34	173316	35	677834	10	5.01777	8	3.83946	56	56	56.5	57.5	0.99115	0.973913
M	1	8	28	1.14602	129	16.8259	0.579928	58	0.490875	68	-1.97488	0.852941	-0.154369	38	3240	68486.3	57	33	154732	35	677834	10	5.01777	10	4.56811	51	50	53.5	52.5	0.953271	0.952381
M	1	8	33.7	1.1574	136	18.2202	0.580523	68	0.49091	72	2.02512	0.944444	-0.0565442	38	3500	76425.3	57	34	173316	34.5	638280	13.5	6.34955	10	4.56811	51	53	56	57	0.910714	0.929825
M	1	8	29.4	1.14918	134.7	16.2036	0.579617	60	0.490884	72.5	2.49416	0.827586	-0.18262	39	3150	65799	53									53	53	54.5	55	0.972477	0.963636
K	0	8	30.3	1.15108	137.5	16.0264	0.579522	56.5	0.490868	59.5	-9.56863	0.94958	-0.0512322	38	3700	82704.6	57	34	173316	37	855008					58.5	56.5	57.5	58	1.01739	0.974138
M	1	8	31.1	1.15268	127.5	19.1311	0.58085	58	0.490875	72	1.98384	0.805556	-0.207607	42	3480	75805.5	53	34	173316	35	677834					56	58	56.5	58	0.99115	1
K	0	8	32	1.15439	130	18.9349	0.580783							40	2900	58504.6	55	33	154732	34	600506	12	5.79777	10	4.56811
M	1	8	40	1.16651	134	22.2767	0.58171							40	4250	100705	54	36	215353	34	600506	12	5.79777	11.5	5.07127
K	0	8	24.5	1.13668	122.2	16.4068	0.579722	56	0.490866	66	-3.08823	0.848485	-0.159296	40	2900	58504.6	55	33	154732	34	600506	5	2.72866	4.5	2.31978	50	49	50	49	1	1
M	1	8	24.7	1.13728	125.1	15.7827	0.579387	54	0.490856	63.5	-6.52752	0.850394	-0.157183													52	51	54	54	0.962963	0.944444
K	0	8	16	1.09909	113.6	12.3983	0.576721							39	3000	61391.9	54	32	137659	32	466119	5	2.72866	4	2.06275
K	0	8	24.3	1.13607	131.8	13.9886	0.578191	52.5	0.490847	64	-5.09855	0.820312	-0.190824
K	0	8	27	1.14357	130.6	15.8299	0.579414							41	3900	89128.4	56	35	193494	34	600506	8	4.17344	6.5	3.23592
M	1	8	31.3	1.15307	126.5	19.5597	0.580989	64.5	0.4909	70.5	0.451843	0.914894	-0.0874661	40	2800	55659	52	33	154732	34	600506					57	57	56	57	1.01786	1
K	0	8	22	1.12838	128.8	13.2614	0.577578							40	2900	58504.6	52	31	122017	34	600506	9	4.60484	9	4.21312
M	1	8	37	1.16252	137.5	19.5702	0.580993							40	2950	59943.1	56	33	154732	36	762513	13	6.16844	12	5.23218
M	1	8	28.4	1.14695	137.2	15.0873	0.578969	56	0.490866	66	-4.0593	0.848485	-0.159296	39	3400	73341.4	56	35	193494	35	677834					55.5	56	57	59	0.973684	0.949153
M	1	8	26	1.14096	130	15.3846	0.579154							40	3600	79546.6	55	35	193494	35	677834	12	5.79777	10	4.56811
M	1	8	20	1.12039	120.6	13.751	0.578001							40	3150	65799	56	32	137659	32	466119	9	4.60484	11	4.9071
K	0	8	33	1.1562	134.8	18.1608	0.5805							40	2800	55659	52	32	137659	34	600506	5.5	2.9893	4	2.06275
M	1	8	26	1.14096	131.6	15.0128	0.578921							24	1800	29708.3	44			29	308923	10.5	5.21811	6	3.02074
K	0	8	26	1.14096	127.6	15.9688	0.579491								3050	62850.8	55	33	154732	33	530079	10	5.01777	8	3.83946
K	0	8	29	1.14831	128.1	17.6726	0.580305	62.5	0.490893	68.5	-0.651176	0.912409	-0.0900944	38	3500	76425.3	54	34	173316	34	600506					57	55	58.5	58.5	0.974359	0.940171
K	0	8	25.5	1.13959	124	16.5843	0.579811	52	0.490844	65	-4.15118	0.8	-0.213975	42	2800	55659	51									51	51.5	53	54	0.962264	0.953704
K	0	8	24	1.13515	129.5	14.3111	0.578437	55	0.490861	64	-5.15118	0.859375	-0.147283													57	57	57.5	58	0.991304	0.982759
M	1	8	22.8	1.13121	128.2	13.8726	0.5781	52	0.490844	61	-9.09873	0.852459	-0.154901	40	3800	85898.7	57	36	215353	34	600506
M	1	8	31.6	1.15364	133.6	17.7041	0.580318	61.5	0.490889	72	1.88062	0.854167	-0.153017	39	4000	92393.1	60	36	215353	36	762513	12	5.79777	12	5.23218	56	58.5	55.5	58	1.00901	1.00862
K	0	8	16	1.09909	118.3	11.4327	0.575549															11	5.41475	8	3.83946
M	1	8	28	1.14602	134.5	15.478	0.57921							38	3580	78919.4	57	34	173316	34	600506	9	4.60484	9	4.21312
K	0	8	31	1.15248	135.4	16.9093	0.579967							35	2250	40792.6	54	20	23082.9	32	466119	11	5.41475	10.5	4.73946
K	0	8	33.1	1.15637	134.9	18.1888	0.580511	62	0.490891	74.5	5.30669	0.832215	-0.177423	40	3400	73341.4	56	32	137659	35	677834					55	57	61	60	0.901639	0.95
M	1	8	33.5	1.15706	138.3	17.5146	0.580238								3800	85898.7	54					12	5.79777	11	4.9071
K	0	8	34.7	1.15905	132.5	19.765	0.581053	66	0.490904	77	7.79823	0.857143	-0.149738	39	3400	73341.4	57	34	173316	34	600506					60	58	58	60	1.03448	0.966667
K	0	8	36.1	1.16121	131.9	20.75	0.581337	75.5	0.490928	78.5	9.29823	0.961783	-0.0386799													52.5	53.5	54.5	52	0.963303	1.02885
M	1	8	38.1	1.16405	140.1	19.411	0.580942
K	0	8	25	1.13816	131.7	14.4135	0.578511							40	3300	70295.4	56	35	193494	34	600506	7	3.72025	5	2.56395
M	1	8	24	1.13515	128.4	14.5573	0.578614							38	3300	70295.4	56					8.5	4.39164	9	4.21312
K	0	8	28.8	1.14786	130.5	16.9111	0.579968	54	0.490856	68	-1.21209	0.794118	-0.220748	38	4100	95692.4	60	37	238978	37	855008	9	4.60484	8	3.83946	52.5	54.5	54.5	55.5	0.963303	0.981982
M	1	8	21	1.12456	124.5	13.5482	0.577831							40	3120	64910.4	55	32	137659	34	600506	11	5.41475	9.5	4.39277
M	1	8	25.2	1.13874	125.8	15.9235	0.579466
M	1	8	39.1	1.16537	138.1	20.5017	0.581269
M	1	8	28	1.14602	130.8	16.366	0.579701							39	3200	67288	54					6	3.24078	5	2.56395
K	0	8	23.7	1.1342	131.8	13.6432	0.577911	55	0.490861	62.5	-6.76369	0.88	-0.124789	40	3450	74878.7	57	34	173316	33	530079					60	59	61	61	0.983607	0.967213
K	0	8	24.6	1.13698	129.5	14.6688	0.578692	53	0.49085	64.5	-4.76468	0.821705	-0.189249	38	3650	81121	56			35	677834					52	51.5	53	52	0.981132	0.990385
K	0	8	29	1.14831	126.7	18.0653	0.580463							37	2350	43392.7	49	30	107725	32	466119	5	2.72866	5	2.56395
M	1	8	27	1.14357	133.1	15.2408	0.579066							38	3150	65799	55	33	154732	34	600506	8	4.17344	8	3.83946
M	1	8	19	1.11583	114.4	14.5178	0.578586	53	0.49085	57	-13.2123	0.929825	-0.0717661	36	2300	42086.7	49	30	107725	31	408207					49	50	52	52	0.942308	0.961538
K	0	8	32	1.15439	132.8	18.1449	0.580494							41	3550	77981.3	52	35	193494	35	677834	11	5.41475	11	4.9071
M	1	8	25.8	1.14042	129.7	15.337	0.579125	58	0.490875	69	-1.22356	0.84058	-0.168076	40	3370	72423.6	57	33	154732	34	600506					53	54	50	52	1.06	1.03846
K	0	8	23	1.1319	125.4	14.6262	0.578662							39	3400	73341.4	54	35	193494	34	600506	8.5	4.39164	6	3.02074
K	0	8	26	1.14096	137.1	13.8324	0.578067															7	3.72025	5	2.56395
K	0	8	33.1	1.15637	134	18.4339	0.580604	60	0.490884	76	6.69502	0.789474	-0.226117	41	3800	85898.7	57	34	173316	35	677834	12	5.79777	9	4.21312	55	54.5	56	57.5	0.982143	0.947826
M	1	8	26.6	1.14255	130.3	15.6673	0.579321	59	0.49088	63	-7.24323	0.936508	-0.0647892													51	50	55	54	0.927273	0.925926
M	1	8	40.9	1.1676	136	22.1129	0.581673	75	0.490927	83	12.7558	0.903614	-0.0994321	39	3650	81121	59	34	173316	34	600506					55.5	56.5	56.5	55.5	0.982301	1.01802
M	1	8	29.6	1.14961	136.4	15.9097	0.579458	59	0.49088	68.5	-1.74701	0.861314	-0.145154													53	54	54	54	0.981481	1
K	0	8	29.9	1.15025	128.9	17.9956	0.580436	59.5	0.490882	70	0.6847	0.85	-0.157619	40	3300	70295.4	53	34	173316	33	530079	9	4.60484	10	4.56811	55	55	57	57	0.964912	0.964912
M	1	8	57	1.18173	138.9	29.5441	0.582818	92	0.490952	91	20.7361	1.01099	0.0109517	39	3700	82704.6	56	35	193494	36	762513	14	6.52805	12	5.23218	59	58	61	62	0.967213	0.935484
K	0	8	21	1.12456	126.3	13.1647	0.57749							36	3500	76425.3	53	39	291892	23	117269	8	4.17344	6	3.02074
M	1	8	25	1.13816	126.4	15.6475	0.57931							38	3000	61391.9	56	34	173316	34	600506	14	6.52805	11	4.9071
M	1	8	35	1.15952	126.8	21.7686	0.581594	70	0.490915	74.5	4.2258	0.939597	-0.0615746	40	3450	74878.7	55	34	173316	34.5	638280	10	5.01777	9	4.21312	54.5	54.5	52	53	1.04808	1.0283
K	0	8	35.1	1.15968	137.1	18.6738	0.580691	51	0.490838	63	-6.33595	0.809524	-0.203076	40	3080	63731.1	56	33	154732	35	677834					58	55	58	57	1	0.964912
K	0	8	26	1.14096	127.2	16.0694	0.579545															7	3.72025	8	3.83946
K	0	8	21	1.12456	121.6	14.2021	0.578355							28	1300	18709.2	42	26	62545.7	29	308923	13	6.16844	10	4.56811
M	1	8	32	1.15439	132	18.3655	0.580578							35	2400	44710.4	52	31	122017	33	530079	19	8.19309	17	6.69773
M	1	8	25.2	1.13874				52	0.490844	60	-10.2845	0.866667	-0.139293	36	3020	61974.2	53	32	137659	33	530079	9.5	4.81344	10	4.56811	57	56	61	58.5	0.934426	0.957265
M	1	8	23.9	1.13483	130.4	14.0554	0.578243	55.5	0.490864	62.5	-7.78452	0.888	-0.116152													58	57	59	58	0.983051	0.982759
K	0	8	29.4	1.14918	132.1	16.8477	0.579938	59	0.49088	69	-0.35659	0.855072	-0.152018	38	4000	92393.1	64	34	173316	35	677834
K	0	8	28.4	1.14695	126.4	17.7756	0.580347	62	0.490891	72	2.63309	0.861111	-0.145377	37	2710	53134.2	49	33	154732	34	600506	6.5	3.48414	6.5	3.23592	51	51	51	51	1	1
K	0	8	26.7	1.14281	129	16.0447	0.579532	55.5	0.490864	67.8	-1.5669	0.818584	-0.19278	39	2950	59943.1	55	33	154732	33	530079	7	3.72025	7.5	3.64457	55	55	59	57	0.932203	0.964912
M	1	8	25	1.13816	127	15.5	0.579223								3300	70295.4	52	34	173316	35	677834	10.5	5.21811	12.5	5.39003
M	1	8	28.3	1.14672	136.5	15.1887	0.579033	55	0.490861	65	-5.31548	0.846154	-0.16188	40	3000	61391.9	54	30	107725	32	466119	9	4.60484	9.5	4.39277	52	53	53	53.5	0.981132	0.990654
M	1	8	23	1.1319	127	14.26	0.578399							41	3850	87509.1	57	35	193494	36	762513	9	4.60484	7	3.44361
K	0	8	20	1.12039	123.9	13.0283	0.577362							36	2700	52855.8	48	30	107725	32	466119	11	5.41475	11	4.9071
K	0	8	24	1.13515	125.1	15.3355	0.579124	52	0.490844	63.5	-5.8885	0.818898	-0.192425	40	3300	70295.4	52	34	173316	34	600506					56	54	56	56	1	0.964286
K	0	8	26.5	1.14229	130.5	15.5605	0.579259	55	0.490861	65	-4.40913	0.846154	-0.16188	42	3333	71296.3	58					5	2.72866	5	2.56395	52.5	52.5	53	52.5	0.990566	1
K	0	8	23	1.1319	123	15.2026	0.579042							40	2950	59943.1	54	34	173316	34	600506	11	5.41475	11	4.9071
M	1	8	24.6	1.13698	129	14.7828	0.578769	54	0.490856	64	-6.36709	0.84375	-0.164549	38	3000	61391.9	53	32	137659	34	600506	5.5	2.9893	5	2.56395	57	56	58	56	0.982759	1
M	1	8	24	1.13515	124.8	15.4093	0.579169							40	3520	77046.6	53	34	173316			8.5	4.39164	10	4.56811
K	0	8	36.3	1.16151	143.4	17.6526	0.580296	58.5	0.490878	76	6.56084	0.769737	-0.249156	40	3600	79546.6	57	35	193494	32	466119	11	5.41475	10	4.56811	58	61	60	61	0.966667	1
K	0	8	21	1.12456	124.9	13.4615	0.577756	49	0.490824	61.5	-7.94009	0.796748	-0.217716	39	2750	54252	53	32	137659	32	466119					52	52	54	55	0.962963	0.945455
K	0	8	39	1.16524	130	23.0769	0.58188							38	2650	51470.4	49	31	122017	32	466119	13	6.16844	10	4.56811
M	1	8	25	1.13816	131	14.5679	0.578621							42	3400	73341.4	55.5	34	173316	36	762513	7.5	3.94982	6.5	3.23592
M	1	8	29	1.14831	132.7	16.4686	0.579753							40	3600	79546.6	54					13.5	6.34955	15	6.13911
K	0	8	30.2	1.15087	137.5	15.9736	0.579493	59	0.49088	74	4.55052	0.797297	-0.217083	38	3500	76425.3	53									59	58	61.5	60	0.95935	0.966667
K	0	8	27.4	1.14457	125	17.536	0.580247	55.5	0.490864	69.5	0.0467758	0.798561	-0.215629	40	3500	76425.3	54	33	154732	34	600506					54	53.5	53.5	52.5	1.00935	1.01905
K	0	8	23	1.1319	123.6	15.0554	0.578949															5	2.72866	6.5	3.23592
K	0	8	29.5	1.1494	136	15.9494	0.57948	54	0.490856	70	0.518639	0.771429	-0.247167	39	2960	60232	54	33	154732	34	600506	5	2.72866	7	3.44361	57.5	56.5	56.5	55.5	1.0177	1.01802
K	0	8	28.5	1.14718	137.4	15.0963	0.578975	54	0.490856	72	2.51768	0.75	-0.272565	36	3350	71813.6	55									57	56	59	58.5	0.966102	0.957265
M	1	8	28.4	1.14695	122.3	18.9874	0.580801	63	0.490895	70	-0.429016	0.9	-0.103286	41	3500	76425.3	55	33	154732	36	762513
K	0	8	40.3	1.16688	137.9	21.1922	0.581452	76	0.490929	84	14.5083	0.904762	-0.0982106	40	3600	79546.6	55	34	173316	34	600506					58	58.5	59	57	0.983051	1.02632
M	1	8	22.7	1.13087	122.6	15.1024	0.578979	55.5	0.490864	61	-9.44966	0.909836	-0.0928202	39	2700	52855.8	57	32	137659	34	600506					53	53	54.5	55	0.972477	0.963636
K	0	8	38	1.16391	130.4	22.3475	0.581726							39	4100	95692.4	57	36	215353	35	677834	9.5	4.81344	13	5.54501
M	1	8	24.9	1.13787	138	13.075	0.577406	52	0.490844	63	-7.45998	0.825397	-0.185085	38	3275	69539.9	56					9	4.60484	8	3.83946	52	53.5	52.5	53	0.990476	1.00943
M	1	8	29	1.14831	136.1	15.656	0.579315	58	0.490875	68	-2.45998	0.852941	-0.154369	40	4130	96688.8	58	38	264461	36	762513	11	5.41475	9	4.21312	54	54.5	56	57	0.964286	0.95614
M	1	8	40	1.16651	133.5	22.4439	0.581747							40	2700	52855.8	51	31	122017	34	600506	10	5.01777	7	3.44361
M	1	8	23	1.1319	127.1	14.2376	0.578382							38	2600	50096	53	31	122017	33	530079	10	5.01777	11	4.9071
M	1	8	22.5	1.13017	127.6	13.8191	0.578056							38	3000	61391.9	53	34	173316	34	600506	12	5.79777	13	5.54501
K	0	8	22	1.12838	126.3	13.7916	0.578034															8.5	4.39164	9	4.21312
M	1	8	27.5	1.14482	136.4	14.781	0.578768	53.5	0.490853	66	-4.48062	0.810606	-0.201842	40	3650	81121	54			34	600506	10	5.01777	7	3.44361	55.5	55	57.5	57	0.965217	0.964912
K	0	8	24.4	1.13638	122.8	16.1805	0.579605	54	0.490856	64	-5.54237	0.84375	-0.164549	40	3000	61391.9	54	34	173316	32	466119	8	4.17344	8	3.83946	53	53	53	53	1	1
M	1	8	31.5	1.15345	131.2	18.2997	0.580553	58	0.490875	71	0.509056	0.816901	-0.194687	38	3000	61391.9	51	32	137659	35	677834					54	54	53.5	54.5	1.00935	0.990826
K	0	8	16	1.09909	109.1	13.4422	0.577739							39	2550	48732.7	51	30	107725	31	408207	5	2.72866	5	2.56395
M	1	8	22	1.12838	130	13.0178	0.577352							38	3400	73341.4	57	34	173316	35	677834	15	6.87771	13	5.54501
M	1	8	41.3	1.16807	136.7	22.1011	0.581671	78.5	0.490933	83	12.4781	0.945783	-0.0551578	38	2650	51470.4	51	31	122017	32	466119					60	62	63	61.5	0.952381	1.00813
K	0	8	39	1.16524	137.3	20.6882	0.58132							38	3500	76425.3	56	38	264461	36	762513	11	5.41475	10	4.56811
M	1	8	22.9	1.13156	122.3	15.3103	0.579109	54	0.490856	62	-8.53311	0.870968	-0.134599	41	2450	46039.7	51									50	48	52	52	0.961538	0.923077
K	0	8	32	1.15439	137.5	16.9256	0.579975							39	3780	85257	60	34	173316	33	530079	8	4.17344	6.5	3.23592
K	0	8	26.4	1.14203	134.3	14.637	0.57867	55	0.490861	72	2.3957	0.763889	-0.256053	42	3450	74878.7	59	34	173316	33	530079	4	2.17431	7	3.44361	54	54	54	54	1	1
M	1	8	26.6	1.14255	127.2	16.4402	0.579739
K	0	8	32.6	1.15549	130.6	19.1131	0.580844	61	0.490888	73.5	3.88538	0.829932	-0.179984	40	3500	76425.3	42	34	173316	34	600506	9	4.60484	10	4.56811	56	58	60	60	0.933333	0.966667
K	0	8	24	1.13515	125.2	15.311	0.579109							40	2500	47380.5	48					13	6.16844	11	4.9071
K	0	8	35	1.15952	144	16.8789	0.579953															11.5	5.60789	11	4.9071
K	0	8	21.6	1.12689	132.6	12.2848	0.576596	51	0.490838	62	-7.63526	0.822581	-0.188261	39	3300	70295.4	56									58	58	60.5	61.5	0.958678	0.943089
M	1	8	30.9	1.15229	139	15.993	0.579504	57	0.490871	69	-1.58384	0.826087	-0.184307	41	3200	67288	53	31	122017	34	600506
K	0	8	34	1.15791	136	18.3824	0.580585							32	2600	50096	52	36	215353	34	600506	12	5.79777	15	6.13911
K	0	8	35.1	1.15968	140.5	17.7809	0.580349	66	0.490904	76	6.35355	0.868421	-0.137376	40	3400	73341.4	57	35	193494	34	600506	8	4.17344	10	4.56811	60.5	60.5	61	60	0.991803	1.00833
K	0	8	26.1	1.14123	130.4	15.3492	0.579133	56	0.490866	67	-2.64748	0.835821	-0.173387	39	2950	59943.1	57	31	122017	33	530079					55	55	56	57	0.982143	0.964912
K	0	8	28	1.14602	137.5	14.8099	0.578788							40	2820	56224.7	53	31	122017	34	600506	15	6.87771	11	4.9071
M	1	8	33	1.1562	136.4	17.7372	0.580331	66	0.490904	74	3.40498	0.891892	-0.111967	40	3830	86863.9	58	34	173316	36	762513	11	5.41475	11	4.9071	57.5	56.5	56.5	56.5	1.0177	1
M	1	8	38.4	1.16445	135.3	20.9766	0.581397
K	0	8	27	1.14357	131.1	15.7094	0.579345							36	2750	54252	54	30	107725	20	65395	7	3.72025	5	2.56395
K	0	8	27.2	1.14408	130.1	16.0699	0.579546	55	0.490861	70	0.332909	0.785714	-0.230478	39	3460	75187.2	51	32	137659	32	466119	8	4.17344	8	3.83946	54.5	54.5	55.5	55.5	0.981982	0.981982
M	1	8	28.6	1.14741	127.5	17.5932	0.580271	60.5	0.490886	70	-0.614799	0.864286	-0.141897	40	3250	68786.8	56	35	193494	35	677834					54	53	52	55	1.03846	0.963636
M	1	8	25	1.13816	126.7	15.5735	0.579267							41	3100	64319.9	54			32.5	497318	8	4.17344	8	3.83946
M	1	8	33.8	1.15757	139	17.4939	0.580229	61	0.490888	76	5.37488	0.802632	-0.210956									8.5	4.39164	7.5	3.64457	58.5	57.5	58.5	57.5	1	1
M	1	8	36.1	1.16121	131.3	20.9401	0.581387
M	1	8	32	1.15439	138.5	16.6821	0.579859	58	0.490875	70	-0.635445	0.828571	-0.181512	41	3560	78293.7	53	34	173316	35	677834					57	55	57	57	1	0.964912
M	1	8	22	1.12838	127	13.64	0.577909	52	0.490844	63	-7.64577	0.825397	-0.185085	39	3300	70295.4	53									54.5	54	54	56	1.00926	0.964286
M	1	8	24	1.13515	126.3	15.0454	0.578942							34	2400	44710.4	50	28	82885.2	32	466119	8	4.17344	7	3.44361
K	0	8	43.4	1.17041	141.5	21.6759	0.581572	73	0.490922	84	14.2803	0.869048	-0.136692	39	3100	64319.9	54	33	154732	34	600506					60.5	60	59.5	60.5	1.01681	0.991736
K	0	8	38.8	1.16498	137.9	20.4034	0.581241	69	0.490913	81	11.2785	0.851852	-0.155572	40	4500	109225	57	37	238978	35	677834					60	58.5	59	58	1.01695	1.00862
M	1	8	28.2	1.14649	132.1	16.1601	0.579594	68	0.49091	68	-2.67673	1	0	38	2500	47380.5	55	31	122017	33	530079	4	2.17431	5	2.56395	55	54	52	52	1.05769	1.03846
K	0	8	26	1.14096	130.9	15.1738	0.579024							39	3450	74878.7	54	33	154732	35	677834	10	5.01777	9	4.21312
K	0	8	22.2	1.1291	124.4	14.3454	0.578462	52.5	0.490847	63	-6.75248	0.833333	-0.17617	39	2950	59943.1	55	34	173316	34	600506					54	52	52	52	1.03846	1
K	0	8	39.3	1.16563	137.5	20.7868	0.581347	70	0.490915	77.5	7.74004	0.903226	-0.0998461	38	3600	79546.6	52	35	193494	34	600506					59.5	59.5	63.5	64	0.937008	0.929688
M	1	8	22.5	1.13017	126.6	14.0383	0.57823							36	2300	42086.7	48	29	94706.2	31	408207	12.5	5.98456	10	4.56811
K	0	8	28.1	1.14625	131	16.3743	0.579705	58	0.490875	70	0.23056	0.828571	-0.181512	41	3740	83977.9	57	35	193494	33	530079	8	4.17344	9	4.21312	54	54	54	54	1	1
K	0	8	23.2	1.13257	127	14.384	0.57849	51	0.490838	60	-9.79008	0.85	-0.157619	36	2650	51470.4	52	29	94706.2	31	408207					56	55	56	55.5	1	0.990991
M	1	8	24.2	1.13577	119	17.0892	0.580051	57.5	0.490873	64	-6.73866	0.898438	-0.104955	40	3100	64319.9	54	34	173316	37	855008	4	2.17431	4	2.06275	49	49	53	53	0.924528	0.924528
M	1	8	34	1.15791	133.8	18.9918	0.580803
K	0	8	28.1	1.14625	129.7	16.7042	0.57987	55	0.490861	68	-1.80408	0.808824	-0.203874	41	3400	73341.4	55									54	54	54	54	1	1
K	0	8	25	1.13816	131.6	14.4354	0.578527							38	3100	64319.9	56	33	154732	34	600506	7	3.72025	6.5	3.23592
K	0	8	29	1.14831	132.8	16.4438	0.579741							36	2800	55659	49	32	137659	34	600506	8.5	4.39164	8	3.83946
K	0	8	33.5	1.15706	133	18.9383	0.580784	59	0.49088	75	5.17895	0.786667	-0.229372	40	3220	67886.4	56	35	193494	33	530079	9.5	4.81344	6.5	3.23592	49.5	48.5	47.5	47.5	1.04211	1.02105
K	0	8	26.5	1.14229	134.8	14.5836	0.578632	58	0.490875	66	-3.82186	0.878788	-0.126101	40	3350	71813.6	54	33	154732	34	600506					53.5	53.5	54.5	54.5	0.981651	0.981651
K	0	8	31.3	1.15307	139.1	16.1767	0.579603	60	0.490884	71	1.17529	0.84507	-0.163082	40	3400	73341.4	56	35	193494	34	600506					57	56	56	57	1.01786	0.982456
K	0	8	27.1	1.14383	133.1	15.2972	0.579101	57	0.490871	69	-0.831375	0.826087	-0.184307	40	3250	68786.8	53	32	137659	31	408207	9	4.60484	8	3.83946	58	57	60	59.5	0.966667	0.957983
K	0	8	34.5	1.15873	127.7	21.1562	0.581443	65	0.490901	74.5	4.66862	0.872483	-0.132948	37	3500	76425.3	50	33	154732	33	530079					51.5	50	51.5	51	1	0.980392
K	0	8	24.8	1.13757	125	15.872	0.579437	55	0.490861	65	-4.83138	0.846154	-0.16188	39	3200	67288		34	173316	34	600506					51	50	51	53	1	0.943396
K	0	8	21.7	1.12727	125.2	13.8437	0.578076	53	0.49085	61	-8.83138	0.868852	-0.136905	40	4200	99025.7	56									52.5	52	54	54	0.972222	0.962963
M	1	8	29.5	1.1494	131.9	16.9564	0.579989							40	4000	92393.1	58	35	193494	36	762513	12	5.79777	8.5	4.02882
M	1	8	29.5	1.1494	128.9	17.7548	0.580339								5850	158572	57					16.5	7.38546	11.5	5.07127
M	1	8	30.9	1.15229	136.2	16.6573	0.579847	59	0.49088	70	-0.780754	0.842857	-0.165541	38	2800	55659	55	31	122017	32	466119	7	3.72025	6	3.02074	55.5	55.5	54.5	55	1.01835	1.00909
K	0	8	26.5	1.14229	120.3	18.3111	0.580558							40	2700	52855.8	48	32	137659	33	530079	15	6.87771	15	6.13911
K	0	8	26.6	1.14255	130	15.7396	0.579363	52	0.490844	65.5	-4.35201	0.793893	-0.221007	40	3000	61391.9	48	33	154732	35	677834	15.85	7.16776	15.95	6.40847	58.5	59.5	58.5	56.5	1	1.0531
K	0	8	31	1.15248	141.4	15.5047	0.579226								3200	67288	54	32	137659	34.5	638280	13.5	6.34955	9	4.21312
K	0	8	22.5	1.13017	121.5	15.2416	0.579066								2050	35738.4	48					6	3.24078	5.5	2.79713
K	0	8	23	1.1319	122.4	15.352	0.579134							39	3100	64319.9	52	33	154732	34	600506	8	4.17344	6.5	3.23592
K	0	8	33	1.1562	132.2	18.8821	0.580765							40	2650	51470.4	55
K	0	8	37.8	1.16364	140.4	19.176	0.580865	68	0.49091	82.5	12.6059	0.824242	-0.186386	39	3350	71813.6	52									58	59.5	58	59	1	1.00847
K	0	8	25.7	1.14014	124.5	16.5804	0.579809	55	0.490861	68	-1.89695	0.808824	-0.203874	40	3600	79546.6	59	35	193494	36	762513					55	55	54	53.5	1.01852	1.02804
K	0	8	35	1.15952	143.1	17.0918	0.580052							38	3350	71813.6	53	33	154732	34	600506	13	6.16844	14	5.84695
M	1	8	25.1	1.13845	131.3	14.5594	0.578615	54	0.490856	65.5	-5.38316	0.824427	-0.186177	41	3450	74878.7	56	34	173316	36	762513					50	55	58	58	0.862069	0.948276
K	0	8	28.8	1.14786	129.6	17.1468	0.580077	60	0.490884	67	-2.94855	0.895522	-0.108074		2500	47380.5	50	30	107725	31	408207					53	54	54	55	0.981481	0.981818
M	1	8	30.9	1.15229	132	17.7342	0.58033	61	0.490888	70	-0.925209	0.871429	-0.134097	40	4400	105793	60	38	264461	38	955800					54	54	54	55	1	0.981818
K	0	8	29	1.14831	134	16.1506	0.579589							35	2550	48732.7	48	30	107725	33	530079	9	4.60484	9	4.21312
K	0	8	20	1.12039	121.8	13.4814	0.577773							36	2350	43392.7	48	31	122017	33	530079	11.5	5.60789	10.5	4.73946
M	1	8	30	1.15046	130.2	17.697	0.580315							38	3300	70295.4	56	33.5	163830	34	600506	14	6.52805	15	6.13911
K	0	8	30.7	1.15189	136	16.5982	0.579818	58	0.490875	73	3.00272	0.794521	-0.220283	39	3000	61391.9	50	32	137659	36	762513					56	53	53	54	1.0566	0.981481
M	1	8	30	1.15046	129.8	17.8062	0.58036							40	3100	64319.9	52	34	173316	33	530079	16	7.21831	11	4.9071
K	0	8	25.1	1.13845	121.1	17.1153	0.580062
K	0	8	30	1.15046	132.5	17.0879	0.58005								3550	77981.3	55					13	6.16844	12	5.23218
K	0	8	19	1.11583	122.4	12.6821	0.577021							37	2900	58504.6	53	33	154732	32	466119	8	4.17344	9	4.21312
K	0	8	39	1.16524	133.2	21.9814	0.581643							40	2800	55659	51					10	5.01777	9	4.21312
M	1	8	26.7	1.14281	132.3	15.2543	0.579074	51	0.490838	64.5	-6.46573	0.790698	-0.2247	40	3500	76425.3	55
K	0	8	28.5	1.14718	134.8	15.6843	0.579331	57	0.490871	72	1.9706	0.791667	-0.223579	40	3250	68786.8	56	33	154732	32	466119	8	4.17344	7	3.44361	55	55	55	57	1	0.964912
M	1	8	42	1.16887	134.6	23.1824	0.581901								3800	85898.7	55	34	173316	37	855008	17	7.55064	15	6.13911
M	1	8	32.7	1.15567	141.1	16.4246	0.579731	58	0.490875	72	1.02395	0.805556	-0.207607	40	4000	92393.1	58	35	193494	37	855008	11	5.41475	11.5	5.07127	55	57	57	59	0.964912	0.966102
M	1	8	40	1.16651	136.5	21.4682	0.581521	78	0.490932	74	3.02395	1.05405	0.053172		3500	76425.3	56									56	58.5	58.5	59.5	0.957265	0.983193
K	0	8	21	1.12456	124	13.6576	0.577923															6	3.24078	7	3.44361
K	0	8	27.5	1.14482	132.9	15.5698	0.579265							38	3200	67288	51	35	193494	37	855008	10	5.01777	8	3.83946
M	1	8	24.7	1.13728	127.3	15.2419	0.579067	58	0.490875	62.5	-8.48829	0.928	-0.0736762	40	3300	70295.4	52	35	193494	34	600506					49	49	52.5	53	0.933333	0.924528
K	0	8	26	1.14096	125	16.64	0.579838								5200	134136	53					10.5	5.21811	9.5	4.39277
K	0	8	23	1.1319	123	15.2026	0.579042							40	3700	82704.6	55	35	193494	34	600506	11	5.41475	9	4.21312
K	0	8	38	1.16391	138.3	19.8673	0.581085															9	4.60484	9	4.21312
M	1	8	31.3	1.15307	138	16.4356	0.579737	59	0.49088	70.5	-0.518074	0.836879	-0.172204	40	3400	73341.4	54	34	173316	35	677834					55	54	58	59.5	0.948276	0.907563
M	1	8	33.9	1.15774	147.3	15.6241	0.579296	65	0.490901	75	3.98074	0.866667	-0.139293	40	4100	95692.4	59	35	193494	35	677834					59.5	59.5	61	62	0.97541	0.959677
K	0	8	22	1.12838	120	15.2778	0.579089							38	3000	61391.9	52					7	3.72025	7	3.44361
K	0	8	23	1.1319	130	13.6095	0.577883							36	2700	52855.8	49	31	122017	32	466119	11	5.41475	8.5	4.02882
M	1	8	37.4	1.16309	134.7	20.6128	0.581299	65	0.490901	82	10.9704	0.792683	-0.222405	38	3300	70295.4	54	33	154732	32	466119					54	56	57.5	58	0.93913	0.965517
M	1	8	27	1.14357	135.1	14.7929	0.578776							37	3700	82704.6	58	35	193494	36	762513	11.5	5.60789	9	4.21312
M	1	8	28	1.14602	137.3	14.8531	0.578816								3200	67288	55					12	5.79777	12	5.23218
K	0	8	25.9	1.14069	135.2	14.1692	0.578331	52	0.490844	97	26.9003	0.536082	-0.555332	39	2880	57932.1	52	31	122017	31	408207	6.75	3.60305	7.75	3.74274	52.5	54.5	53.5	55.5	0.981308	0.981982
M	1	8	25	1.13816	127	15.5	0.579223							38	4100	95692.4	57	35	193494	36	762513	16	7.21831	13.5	5.69727
K	0	8	30.3	1.15108	132	17.3898	0.580184	63	0.490895	69	-1.11005	0.913043	-0.0894226	38	3500	76425.3	56	34	173316	35	677834	9	4.60484	10	4.56811	51	49.5	52	53	0.980769	0.933962
K	0	8	34.5	1.15873	138.3	18.0374	0.580452	67	0.490907	74.5	4.38923	0.899329	-0.104003	40	3150	65799	53									56.5	56	56	55.5	1.00893	1.00901
M	1	8	30.2	1.15087	133.4	16.9705	0.579996	55	0.490861	70	-1.05022	0.785714	-0.230478	36	3800	85898.7	56	35	193494	34	600506	12	5.79777	10	4.56811	52	54	55	56	0.945455	0.964286
K	0	8	26	1.14096	132.4	14.8319	0.578802															8	4.17344	6	3.02074
K	0	8	35	1.15952	129.5	20.8703	0.581369							40	3250	68786.8	55	33	154732	32	466119	13	6.16844	11	4.9071
M	1	8	25	1.13816	126.7	15.5735	0.579267							40	4150	97354.8	60	35	193494	35	677834	14	6.52805	14	5.84695
K	0	8	35.7	1.16061	140	18.2143	0.580521	62	0.490891	73.5	3.34795	0.843537	-0.164785	41	3100	64319.9	53									60	62	60	61	1	1.01639
M	1	8	32.7	1.15567	147.2	15.0915	0.578972	63	0.490895	79	7.90009	0.797468	-0.216886	38	3300	70295.4	51					9.5	4.81344	9	4.21312	55.5	55.5	55	56.5	1.00909	0.982301
K	0	8	45	1.17207	139.5	23.1241	0.581889	73	0.490922	83	12.8383	0.879518	-0.12531	40	3700	82704.6	58			33	530079					64	65	62	62	1.03226	1.04839
K	0	8	24.5	1.13668	133.8	13.6853	0.577946							40	3450	74878.7	54	34	173316	34	600506	12	5.79777	8	3.83946
M	1	8	32.2	1.15476	131.3	18.6778	0.580693	61	0.490888	72	0.844902	0.847222	-0.160695													50	51	52	54	0.961538	0.944444
K	0	8	55.4	1.18067	152.6	23.7903	0.582018	81	0.490937	91	20.7764	0.89011	-0.113882	40	3870	88155.7	57	35	193494	35	677834	12	5.79777	11.5	5.07127	58.5	58.5	61	60	0.959016	0.975
M	1	8	25.5	1.13959	124.6	16.425	0.579731	59	0.49088	67	-4.16542	0.880597	-0.124142	40	3200	67288	56	33	154732	34	600506					51.5	50	53	51	0.971698	0.980392
K	0	8	24.5	1.13668	127.2	15.1423	0.579004	51	0.490838	65	-5.22717	0.784615	-0.231755	40	3950	90756.4	56	35	193494	33	530079					52	51	51	52	1.01961	0.980769
K	0	8	25	1.13816	130.9	14.5902	0.578637							40	3100	64319.9	55	34	173316	33	530079	9.5	4.81344	10.5	4.73946
M	1	8	36.2	1.16136	129	21.7535	0.58159	83	0.49094	81	9.81559	1.02469	0.0245045		2950	59943.1						10	5.01777	10	4.56811	50	50.5	52	53.5	0.961538	0.943925
K	0	8	26	1.14096	128	15.8691	0.579436								3200	67288	51	31	122017	33	530079	13.5	6.34955	12	5.23218
M	1	8	24	1.13515	130.1	14.1794	0.578338							40	2750	54252	52	30	107725	33	530079	14	6.52805	13	5.54501
K	0	8	42.5	1.16943	142.4	20.9589	0.581392
M	1	8	32.3	1.15495	138.3	16.8872	0.579957	60	0.490884	74	2.80527	0.810811	-0.201609	40	4600	112690	60	37	238978	38	955800	11	5.41475	9	4.21312	60	59	63	62	0.952381	0.951613
M	1	8	36.3	1.16151	142.3	17.9266	0.580408	61	0.490888	75	3.79688	0.813333	-0.198738	39	3830	86863.9	55	36	215353	36	762513	16.1	7.2519	15.9	6.39448	61	59	62.5	61	0.976	0.967213
K	0	8	37.9	1.16378	133.7	21.202	0.581455	63	0.490895	80	9.7332	0.7875	-0.228405	38	3250	68786.8	54	33	154732	34	600506					56.5	57	56.5	58	1	0.982759
K	0	8	21	1.12456	128.1	12.7974	0.577137							40	3120	64910.4	54					10	5.01777	10	4.56811
K	0	8	38	1.16391	132.5	21.6447	0.581564								3150	65799	54	31	122017	33	530079	14	6.52805	14.5	5.99419
K	0	8	33.1	1.15637	138.7	17.2058	0.580103	61	0.490888	72	1.70416	0.847222	-0.160695	41	3250	68786.8	52					9	4.60484	10	4.56811	57.5	58	58.5	58	0.982906	1
K	0	8	18.7	1.11438	119.2	13.161	0.577487	50.5	0.490834	59	-11.2965	0.855932	-0.151071	39	2900	58504.6	52	33	154732	33	530079					52	52	54	55	0.962963	0.945455
M	1	8	31.4	1.15326	133.6	17.5921	0.580271	61	0.490888	75	3.75366	0.813333	-0.198738	38	3000	61391.9	52	32	137659	33	530079	10	5.01777	11	4.9071	58	58	60	60	0.966667	0.966667
M	1	8	23.4	1.13323	122.7	15.5427	0.579249	55.5	0.490864	61	-10.248	0.909836	-0.0928202	40	3730	83659	53	35	193494	35	677834					53	53	50	53	1.06	1
M	1	8	27	1.14357	132.7	15.3328	0.579123															14	6.52805	12	5.23218
K	0	8	23.8	1.13452	129.8	14.1263	0.578298	48	0.490816	58	-12.3268	0.827586	-0.18262	38	2960	60232	55	35	193494	36	762513	8.5	4.39164	8	3.83946	54	54	53	52	1.01887	1.03846
M	1	8	26.9	1.14332	125.7	17.0248	0.580021	56	0.490866	71	-0.265053	0.788732	-0.226976	38	3100	64319.9	56	36	215353	36	762513	9.5	4.81344	8	3.83946	52	51	52	50	1	1.02
K	0	8	19.5	1.11817	119.5	13.6552	0.577921	49	0.490824	59	-11.3268	0.830508	-0.179337	40	1800	29708.3	48	28	82885.2	30	355938					50	50	46	45	1.08696	1.11111
M	1	8	30.8	1.15209	138.8	15.9872	0.579501	56	0.490866	72	0.714302	0.777778	-0.239726		4000	92393.1						7	3.72025	5	2.56395	55.5	54.5	54.5	53.5	1.01835	1.01869
K	0	8	29	1.14831	123	19.1685	0.580862							40	2950	59943.1	53					7	3.72025	4	2.06275
M	1	8	26.2	1.1415	125	16.768	0.5799	56	0.490866	70	-1.28763	0.8	-0.213975	41	2950	59943.1	52	31	122017	31	408207	6	3.24078	8	3.83946	49	51	51	52	0.960784	0.980769
M	1	8	22.4	1.12982	125.2	14.2902	0.578421	50	0.490831	60	-11.296	0.833333	-0.17617	42	3500	76425.3	53									52	52	52	52.5	1	0.990476
K	0	8	23.5	1.13355	131	13.6938	0.577954							40	3500	76425.3	56	34	173316	34	600506	10	5.01777	8	3.83946
M	1	8	24.2	1.13577	131.4	14.016	0.578213	52.5	0.490847	61	-10.3167	0.860656	-0.145877	39	2850	57076.5	51	32	137659	35	677834	6	3.24078	6	3.02074	54.5	53	56	57	0.973214	0.929825
K	0	8	31.8	1.15402	133.5	17.8429	0.580375	61	0.490888	70	-0.38195	0.871429	-0.134097	40	4000	92393.1	56	36	215353	36	762513					55	54	57	56.5	0.964912	0.955752
K	0	8	25	1.13816	128.1	15.235	0.579062							40	3300	70295.4	53	33	154732	34	600506	8	4.17344	7.5	3.64457
K	0	8	33.2	1.15655	128.4	20.1376	0.581165	72.5	0.490921	74	3.60934	0.97973	-0.0203993	39	3470	75496.2	55	34	173316	36	762513					53.5	53	56	56.5	0.955357	0.938053
K	0	8	29	1.14831	132.2	16.5934	0.579815							40	3300	70295.4	52	34	173316	35	677834	13.5	6.34955	11.5	5.07127
M	1	8	24	1.13515	129.6	14.289	0.57842							40	3700	82704.6	57	34	173316	33	530079	14	6.52805	12	5.23218
K	0	8	22	1.12838	125	14.08	0.578262	50	0.490831	61	-9.41969	0.819672	-0.191548	40	3200	67288	56	33	154732	33	530079	4.5	2.45755	4.5	2.31978	50.5	50.5	49.5	48.5	1.0202	1.04124
M	1	8	29.1	1.14853	128.9	17.5141	0.580238	63	0.490895	70	-1.35989	0.9	-0.103286	38	3600	79546.6	55	36	215353	35	677834					51.5	53	54	55.5	0.953704	0.954955
M	1	8	27	1.14357	133.5	15.1496	0.579009							34	3500	76425.3	54	35	193494	34	600506	12	5.79777	11.5	5.07127
K	0	8	27.08	1.14378	134.3	15.0251	0.578929	58	0.490875	71	0.557724	0.816901	-0.194687	39	3550	77981.3	57	33	154732	34	600506	9	4.60484	8	3.83946	54	54	58	60	0.931034	0.9
K	0	8	19.5	1.11817	125.2	12.4402	0.576767							38	2950	59943.1	56	33	154732	34	600506	7	3.72025	5	2.56395
K	0	8	29	1.14831	129.9	17.1862	0.580094							40	3500	76425.3	57	34	173316	34	600506	10	5.01777	9	4.21312
K	0	8	25.3	1.13902	127.8	15.4903	0.579218	54	0.490856	64.5	-5.97482	0.837209	-0.171835	38	3300	70295.4	53	33	154732	34	600506					54	55	55	56	0.981818	0.982143
K	0	8	27.5	1.14482	129.7	16.3476	0.579692							40	2350	43392.7	49	29	94706.2	31	408207	10	5.01777	10	4.56811
K	0	8	24	1.13515	131	13.9852	0.578189								2970	60521.4	54					10	5.01777	10	4.56811
K	0	8	27.5	1.14482	132	15.7828	0.579387	60	0.490884	69.5	-0.993881	0.863309	-0.142966	40	3000	61391.9	50									54.5	53.5	56	55	0.973214	0.972727
M	1	8	24.8	1.13757	124.5	15.9997	0.579508	54	0.490856	67	-4.44246	0.80597	-0.207133	40	3500	76425.3	53									53	54	55	55	0.963636	0.981818
M	1	8	21.5	1.12651	123.3	14.142	0.57831							40	3050	62850.8	54					6	3.24078	5	2.56395
M	1	8	29	1.14831	129.9	17.1862	0.580094							40	3750	84297.1	59					11.5	5.60789	11	4.9071
K	0	8	56.6	1.18147	151.5	24.6599	0.582172	86	0.490945	93	22.4874	0.924731	-0.0771041	37	3200	67288	55	34	173316	32	466119					59	61	58.5	61.5	1.00855	0.99187
M	1	8	23	1.1319	129.5	13.7148	0.577971							40	3870	88155.7	60	35	193494	36	762513	11	5.41475	10	4.56811
M	1	8	32	1.15439	133.4	17.982	0.58043							42	3550	77981.3	57	33	154732	34	600506	16	7.21831	13	5.54501
K	0	8	34	1.15791	133.8	18.9918	0.580803							40	3150	65799	53					16	7.21831	14	5.84695
K	0	8	25.3	1.13902	128.4	15.3458	0.579131	59	0.49088	64	-6.51611	0.921875	-0.0801055	40	2500	47380.5	46	30	107725	31	408207					54	54	53	54	1.01887	1
K	0	8	38.8	1.16498	135.8	21.0393	0.581413	57.5	0.490873	76.5	5.97515	0.751634	-0.270613	39	3200	67288	52					11	5.41475	10	4.56811	57	58	60	59	0.95	0.983051
M	1	8	29.5	1.1494	133.2	16.627	0.579832	61	0.490888	69	-2.47148	0.884058	-0.120401	41	3400	73341.4	52									57	57	58	58	0.982759	0.982759
M	1	8	22	1.12838	124.3	14.239	0.578383							39	3850	87509.1	52	36	215353	36	762513	12	5.79777	13	5.54501
M	1	8	28	1.14602	134.8	15.4091	0.579169							40	3850	87509.1	60	35	193494	37	855008	17	7.55064	16	6.42244
M	1	8	29	1.14831	140.2	14.7537	0.57875							38	3570	78606.3	56	34	173316	33	530079	10	5.01777	10	4.56811
K	0	8	25	1.13816	138.1	13.1085	0.577438							40	3350	71813.6	54	32	137659	33	530079	11	5.41475	15	6.13911
K	0	8	44.8	1.17187	137.8	23.5928	0.581981	82	0.490939	83.5	12.9461	0.982036	-0.0180653	38	2700	52855.8										58	57	59	58	0.983051	0.982759
K	0	8	20.5	1.12252	127.8	12.5514	0.576885							40	3250	68786.8	57	34	173316	36	762513	9	4.60484	8	3.83946
K	0	8	27.4	1.14457	137	14.5985	0.578643	60	0.490884	70	-0.566139	0.857143	-0.149738	40	2700	52855.8	53	31	122017	32	466119					51.5	51.5	52.5	53.5	0.980952	0.962617
M	1	8	23.2	1.13257	126	14.6133	0.578653	52	0.490844	59	-12.5128	0.881356	-0.123321	40	3150	65799	55	33	154732	33	530079					50	52	50	54	1	0.962963
K	0	8	22	1.12838	129.6	13.0982	0.577428	48	0.490816	62	-8.58542	0.774194	-0.243922	39	3650	81121	58	35	193494	34	600506	7	3.72025	7	3.44361	52	51.5	52.5	52.5	0.990476	0.980952
K	0	8	27.5	1.14482	137.8	14.4822	0.578561							41	3550	77981.3	56	34	173316	34	600506	10	5.01777	9	4.21312
M	1	8	30	1.15046	137.2	15.9372	0.579473							40	3250	68786.8	59	33	154732	35	677834	17.5	7.71392	15	6.13911
K	0	8	33.1	1.15637	132.4	18.8822	0.580765	61.5	0.490889	75	4.39452	0.82	-0.191177	40	3450	74878.7	57	35	193494	36	762513
M	1	9	35	1.15952	134.9	19.2329	0.580884							40	2950	59943.1	53					14	6.52805	13	5.54501
K	0	9	33.5	1.15706	135.4	18.2729	0.580543							38	3050	62850.8	51.5	32	137659	34	600506	17	7.55064	13	5.54501
K	0	9	30.9	1.15229	133.5	17.3379	0.580162	62	0.490891	75	4.3842	0.826667	-0.183655	40	3050	62850.8	52	33	154732	35	677834					54	54.5	55.5	55	0.972973	0.990909
M	1	9	36.3	1.16151	136.7	19.4254	0.580947	66	0.490904	75	3.44245	0.88	-0.124789	42	3650	81121	57	36	215353	38	955800					55	55	59	59	0.932203	0.932203
K	0	9	28.5	1.14718	134.4	15.7778	0.579384	54	0.490856	69	-1.62807	0.782609	-0.23409	39	3000	61391.9	53	31	122017	32	466119					59.5	59.5	61	61.5	0.97541	0.96748
M	1	9	38.8	1.16498	131.2	22.5405	0.581768	72	0.49092	81	9.42531	0.888889	-0.115195	35	2400	44710.4	49	30	107725	33	530079					58	57	55	56	1.05455	1.01786
M	1	9	31.5	1.15345	129.7	18.7254	0.58071	68.5	0.490911	73.5	1.92336	0.931973	-0.0695202	36	3000	61391.9	53	31	122017	35	677834					56.5	55	57	56	0.991228	0.982143
K	0	9	32	1.15439	131.9	18.3933	0.580589	61	0.490888	74.5	3.86161	0.818792	-0.192545	39	3300	70295.4	54									55	56	57	59	0.964912	0.949153
K	0	9	30.4	1.15128	133.1	17.16	0.580083	60.5	0.490886	70.5	-0.13839	0.858156	-0.148623		3850	87509.1	56	32	137659	33	530079					55	56	58.5	60	0.940171	0.933333
K	0	9	33.5	1.15706	134.2	18.6011	0.580665							40	3400	73341.4	54	32	137659	34	600506	10.5	5.21811	7	3.44361
K	0	9	29	1.14831	125.2	18.5008	0.580628							38	2600	50096	52	30	107725	31	408207	13	6.16844	9	4.21312
K	0	9	27	1.14357	132.7	15.3328	0.579123															10	5.01777	10	4.56811
K	0	9	27.5	1.14482	134	15.3152	0.579112	59	0.49088	89	18.3497	0.662921	-0.380697	40	3200	67288	55	33	154732	34	600506					52	51	52.5	53	0.990476	0.962264
M	1	9	53	1.17895	141.6	26.4332	0.582444								4200	99025.7	59	35	193494	35	677834	20	8.5043	21	7.73086
M	1	9	23.7	1.1342	128	14.4653	0.578549	51.5	0.490841	61	-10.6057	0.844262	-0.16398	39	2420	45240.7	53	32	137659	33	530079					56	57	57	57	0.982456	1
K	0	9	28.7	1.14764	127.7	17.5995	0.580274
K	0	9	25.6	1.13986	134.1	14.2358	0.578381	54	0.490856	65	-5.69	0.830769	-0.179044	38	2950	59943.1	55									51.5	52	54.5	55	0.944954	0.945455
K	0	9	22	1.12838	123.9	14.3311	0.578451										50					11	5.41475	11.5	5.07127
K	0	9	26	1.14096	128.9	15.6483	0.57931							39	3400	73341.4	52	33	154732	35	677834	12.5	5.98456	8.5	4.02882
M	1	9	20	1.12039	126.2	12.5577	0.576892							40	3000	61391.9	52	32	137659	33.5	564458	12.5	5.98456	12	5.23218
K	0	9	28	1.14602	129.1	16.7999	0.579916							39	3750	84297.1	56	34	173316	34	600506	8.5	4.39164	9	4.21312
K	0	9	31	1.15248	137.9	16.3017	0.579668															8	4.17344	6	3.02074
K	0	9	27	1.14357	129.2	16.1748	0.579602							39	3250	68786.8	52					9	4.60484	7	3.44361
K	0	9	30.5	1.15149	133.9	17.0113	0.580015							40	3000	61391.9	53	33	154732	33	530079	12	5.79777	12	5.23218
M	1	9	34	1.15791	137.3	18.0359	0.580452							40	3800	85898.7	57	35	193494	36	762513	19.5	8.34948	19.5	7.35504
M	1	9	37.3	1.16295	140.6	18.8685	0.58076
K	0	9	23	1.1319	126.6	14.3503	0.578465							39	3250	68786.8	54	34	173316	33	530079	11	5.41475	11	4.9071
M	1	9	30.7	1.15189	128.7	18.5345	0.580641	63	0.490895	75	3.30092	0.84	-0.168722	40	3750	84297.1	57			36	762513					51	52	51	52	1	1
M	1	9	28	1.14602	135.4	15.2729	0.579086							40	4000	92393.1	58	35	193494	37	855008	11	5.41475	10.5	4.73946
K	0	9	27.5	1.14482	136.3	14.8027	0.578783															10	5.01777	11	4.9071
K	0	9	19.8	1.11951	119	13.9821	0.578186	51	0.490838	57	-13.7706	0.894737	-0.108916	39	2100	36983.3	47	27	72188.8	31	408207					51	52	50	52	1.02	1
K	0	9	24.2	1.13577	121.9	16.2858	0.57966	51	0.490838	67	-3.77409	0.761194	-0.259242	40	2950	59943.1	51	31	122017	32	466119					51.5	50	50	49	1.03	1.02041
K	0	9	29	1.14831	125.1	18.5303	0.580639							40	3000	61391.9	58	34	173316	34	600506	11.5	5.60789	8.5	4.02882
M	1	9	32.7	1.15567	127.8	20.021	0.581131	71	0.490918	73	1.27885	0.972603	-0.027634	40	3000	61391.9	51	34	173316	34	600506					53	55	58	56	0.913793	0.982143
M	1	9	23.2	1.13257	132	13.315	0.577627	56	0.490866	58	-13.7536	0.965517	-0.0348592	38	3600	79546.6	54	34	173316	35	677834					57	60	64	62	0.890625	0.967742
M	1	9	26.5	1.14229	129.2	15.8753	0.579439							40	3400	73341.4	52			32	466119	14	6.52805	12	5.23218
K	0	9	44	1.17105	138.5	22.9379	0.581851
K	0	9	45.4	1.17246	139.5	23.3296	0.58193	82	0.490939	84	13.1758	0.97619	-0.0239879	37	3100	64319.9	47									63.5	62.5	64.5	66	0.984496	0.94697
K	0	9	25.2	1.13874	134	14.0343	0.578227	58	0.490875	63	-7.82419	0.920635	-0.0814104	40	3250	68786.8	55	32	137659	34	600506					56	56	57.5	57.5	0.973913	0.973913
K	0	9	23	1.1319	121.1	15.6834	0.579331							40	3700	82704.6	55	34	173316	34	600506	11	5.41475	12	5.23218
M	1	9	25.8	1.14042	136.7	13.8065	0.578046	54	0.490856	65	-6.77277	0.830769	-0.179044	40	3300	70295.4	56	32	137659	34	600506					54	54	56	57	0.964286	0.947368
K	0	9	25	1.13816	130.5	14.6798	0.578699							39	3250	68786.8	54	32	137659	35	677834	9	4.60484	6	3.02074
K	0	9	21.7	1.12727	113.8	16.7562	0.579895	48	0.490816	62	-8.836	0.774194	-0.243922	40	3220	67886.4	54	33	154732	33	530079	7.5	3.94982	5.5	2.79713	51	51	51	51	1	1
K	0	9	25	1.13816	133.6	14.0064	0.578205							40	3250	68786.8	56	35	193494	35	677834	13	6.16844	11	4.9071
M	1	9	33.4	1.15689	131	19.4627	0.580959	72	0.49092	73.5	1.71691	0.979592	-0.020539	40	3050	62850.8	55	31	122017	35	677834					57	60	57	60.5	1	0.991736
K	0	9	30.2	1.15087	131.5	17.4645	0.580217	66	0.490904	72.5	1.65517	0.910345	-0.0922808													54	56	56	57	0.964286	0.982456
M	1	9	29.4	1.14918	136.9	15.687	0.579333
K	0	9	32	1.15439	136.1	17.2756	0.580134															11	5.41475	8.5	4.02882
K	0	9	32.4	1.15513	135.5	17.6468	0.580294	59	0.49088	72	1.13649	0.819444	-0.191806	40	3300	70295.4	56	33	154732	34	600506					60	60	60	62	1	0.967742
M	1	9	24.1	1.13546	128.2	14.6636	0.578688	53	0.49085	66	-5.81405	0.80303	-0.210499	40	3680	82070.1	57	34	173316	33	530079	7.5	3.94982	7	3.44361	51	50	52	52	0.980769	0.961538
K	0	9	34.5	1.15873	135.5	18.7906	0.580733							39	3450	74878.7	56	32	137659	34	600506	10	5.01777	8.5	4.02882
M	1	9	24.5	1.13668	127.2	15.1423	0.579004	51.5	0.490841	63	-8.84305	0.81746	-0.194053	39	3100	64319.9	55	31	122017	33	530079
K	0	9	25	1.13816	122.4	16.687	0.579861							40	2300	42086.7	49	30	107725	32	466119	7	3.72025	7	3.44361
K	0	9	25	1.13816	124.8	16.0513	0.579536							39	2700	52855.8	49	31	122017	33.5	564458	10	5.01777	8	3.83946
M	1	9	22	1.12838	130	13.0178	0.577352							40	3400	73341.4	55	34	173316	36	762513	15	6.87771	12	5.23218
M	1	9												38	2740	53971.9	53
K	0	9	26.5	1.14229	129.9	15.7046	0.579343	59	0.49088	69	-1.91855	0.855072	-0.152018													51	50	51	52	1	0.961538
M	1	9	19	1.11583	113	14.8798	0.578834							39	3550	77981.3	54	34	173316	35	677834	7	3.72025	7	3.44361
M	1	9	41.7	1.16853	140.2	21.2149	0.581458	74	0.490925	80	8.1152	0.925	-0.0768219	39	2850	57076.5	55	30	107725	33	530079					55.5	55.5	57.5	56.5	0.965217	0.982301
K	0	9	23	1.1319	133.6	12.8859	0.577225							38	3650	81121	54	32	137659	33	530079	10	5.01777	9	4.21312
K	0	9	23.8	1.13452	129.3	14.2357	0.578381	54	0.490856	62	-8.95687	0.870968	-0.134599	36	2500	47380.5	52	30	107725	37	855008	7	3.72025	7	3.44361	51	51.5	51.5	51	0.990291	1.0098
K	0	9	23	1.1319	127	14.26	0.578399							36	2750	54252	48	33	154732	32	466119	11	5.41475	8	3.83946
M	1	9	31	1.15248	137	16.5166	0.579777								3450	74878.7	53					12.5	5.98456	11.5	5.07127
K	0	9	20	1.12039	121.2	13.6152	0.577888								3700	82704.6	56	35	193494	37	855008	7.5	3.94982	7	3.44361
K	0	9	34	1.15791	139.7	17.4215	0.580198								3350	71813.6	60					13	6.16844	9	4.21312
K	0	9	26	1.14096	133.3	14.6323	0.578666							40	3400	73341.4	54					13	6.16844	13	5.54501
K	0	9	27.6	1.14506	136	14.9221	0.578862	57	0.490871	77	6.01217	0.74026	-0.284259	38	3260	69087.8	54	33	154732	34	600506					57.5	57.5	57.5	57.5	1	1
K	0	9	32.1	1.15458	125.2	20.4784	0.581262	64	0.490898	77.5	6.51066	0.825806	-0.184623	38	3500	76425.3	55									55.5	55.5	51.5	54.5	1.07767	1.01835
M	1	9	24	1.13515	127.3	14.81	0.578788							39	3150	65799	55	35	193494	36	762513	14	6.52805	13	5.54501
K	0	9	33.9	1.15774	131.5	19.6042	0.581003	61	0.490888	77	6.00034	0.792208	-0.222954	39	3550	77981.3	53	34	173316	35	677834	10	5.01777	10.5	4.73946	61.5	59.5	59	61	1.04237	0.97541
M	1	9	37.4	1.16309	139	19.3572	0.580924	70.5	0.490917	80	8.05176	0.88125	-0.123436	38	3300	70295.4	54	33	154732	34	600506					59.5	58	60	59	0.991667	0.983051
K	0	9	35	1.15952	141.8	17.4067	0.580192							40	3150	65799	57	33	154732	33	530079	11	5.41475	12	5.23218
K	0	9	27.3	1.14432	133.6	15.295	0.5791	54.5	0.490858	67	-4.02031	0.813433	-0.198625													55.5	56	58	59	0.956897	0.949153
M	1	9	24.7	1.13728	130.4	14.5259	0.578592	55.5	0.490864	62.5	-9.46	0.888	-0.116152	40	3300	70295.4	53	35	193494	35	677834					53	52	56	55	0.946429	0.945455
K	0	9	22.5	1.13017	127.7	13.7975	0.578039															16	7.21831	12	5.23218
M	1	9	27.4	1.14457	129	16.4654	0.579752	55	0.490861	66.5	-5.47723	0.827068	-0.183204	40	3250	68786.8	53	34	173316	37	855008	11	5.41475	11	4.9071	55	56	59.5	58	0.92437	0.965517
M	1	9	25.7	1.14014	131.1	14.953	0.578882	52	0.490844	63	-8.99095	0.825397	-0.185085	39	2150	38240.7	53									55	54	53	55	1.03774	0.981818
M	1	9	25	1.13816	136.7	13.3784	0.577683							39	3650	81121	56	35	193494	35	677834	10	5.01777	9.5	4.39277
M	1	9	32	1.15439	137.7	16.8765	0.579952	58	0.490875	70	-2.00127	0.828571	-0.181512	38	3410	73648.1	57					13	6.16844	11.5	5.07127	53.5	54.5	58.5	58.5	0.91453	0.931624
M	1	9	39.6	1.16601	122.4	26.4321	0.582444	83	0.49094	81	8.99873	1.02469	0.0245045	40	2700	52855.8	53	31	122017	32	466119					48	49	52	53	0.923077	0.924528
K	0	9	23.5	1.13355	129.7	13.9697	0.578177							40	2700	52855.8	51	32	137659	34	600506	13	6.16844	9	4.21312
M	1	9	40	1.16651	140.4	20.292	0.58121							38	3910	89453.3	58					20	8.5043	19	7.22684
K	0	9	31.7	1.15383	139.55	16.2779	0.579656	63	0.490895	72	0.929626	0.875	-0.130211	38	3400	73341.4	59	33	154732	38	955800					56.5	56.5	56.5	57.5	1	0.982609
K	0	9	29.1	1.14853	129.3	17.4059	0.580191	61	0.490888	73	1.92666	0.835616	-0.173615	39	3600	79546.6	57	35	193494	35	677834	9	4.60484	5	2.56395	58	59	58	59	1	1
M	1	9	28.5	1.14718	131.4	16.5065	0.579772	57	0.490871	67.5	-4.51852	0.844444	-0.163777	36	2650	51470.4	50	32	137659	34	600506					51.5	51	52.5	51.5	0.980952	0.990291
M	1	9	22.3	1.12946	124.3	14.4332	0.578526	54	0.490856	60.5	-11.5185	0.892562	-0.111248	40	3000	61391.9										54	54	56	56	0.964286	0.964286
K	0	9	32.2	1.15476	137.5	17.0314	0.580024	58	0.490875	71	-0.0905838	0.816901	-0.194687	40	3560	78293.7	57	34	173316	36	762513	9	4.60484	7	3.44361	57	55	59	58.5	0.966102	0.940171
M	1	9	35.6	1.16046	138.4	18.5857	0.580659
K	0	9	45.3	1.17236	135.9	24.5278	0.582149	78	0.490932	87	15.906	0.896552	-0.106972	40	3100	64319.9	54									58	57	59	60	0.983051	0.95
K	0	9	26	1.14096	130.4	15.2904	0.579097															10	5.01777	11	4.9071
K	0	9	29	1.14831	131.4	16.7961	0.579914							39	2850	57076.5	49	31	122017	34	600506	7.5	3.94982	9	4.21312
M	1	9	37	1.16252	131.2	21.4948	0.581528							41	2900	58504.6	54	31	122017	32	466119	17	7.55064	13	5.54501
M	1	9	26	1.14096	136.8	13.8932	0.578116							40	4020	93050.2	59	35	193494	34	600506	17	7.55064	14	5.84695
K	0	9	33.6	1.15723	130.3	19.7902	0.581061	63	0.490895	79	7.85781	0.797468	-0.216886	40	2950	59943.1	54	32	137659	33	530079					58	58	59	58	0.983051	1
K	0	9	28	1.14602	131.7	16.1431	0.579585							37	3500	76425.3	58	35	193494	35	677834	11	5.41475	9	4.21312
K	0	9	31	1.15248	138	16.2781	0.579656							42	3470	75496.2	54	32	137659	35	677834	13	6.16844	13.5	5.69727
M	1	9	33	1.1562	136.5	17.7112	0.580321							39	3400	73341.4	53	35	193494	35	677834	19	8.19309	15	6.13911
K	0	9	38.2	1.16418	131.9	21.957	0.581638	73	0.490922	79	7.82684	0.924051	-0.0778187	41	4410	106134	59	39	291892	35	677834					55	53	55	55	1	0.963636
K	0	9	28	1.14602	126.9	17.3874	0.580183							40	2850	57076.5	52	32	137659	32	466119	6	3.24078	5	2.56395
K	0	9	20	1.12039	127	12.4	0.576723								3300	70295.4	54					6	3.24078	5	2.56395
M	1	9	27	1.14357	126.3	16.9261	0.579975							38	3450	74878.7	54	34	173316	36	762513	10	5.01777	11	4.9071
K	0	9	32	1.15439	132.9	18.1176	0.580484							36	4250	100705	60	36	215353	34	600506	14	6.52805	13	5.54501
K	0	9	28	1.14602	132.6	15.9247	0.579466								3005	61537.3	56					12	5.79777	9	4.21312
K	0	9	31	1.15248	136.7	16.5892	0.579813															11	5.41475	9	4.21312
K	0	9	31	1.15248	133.9	17.2902	0.580141							39	3430	74262.6	57	33	154732	33	530079	13	6.16844	12	5.23218
K	0	9	29	1.14831	128.9	17.4539	0.580212							40	3350	71813.6	54	34	173316	34	600506	13	6.16844	12	5.23218
M	1	9	26.3	1.14176	130.9	15.3489	0.579132	56	0.490866	66.5	-5.64237	0.842105	-0.166378	38	2550	48732.7	53									54.5	56	57	58	0.95614	0.965517
K	0	9	27.8	1.14554	129.1	16.6799	0.579858	58	0.490875	73	1.79389	0.794521	-0.220283	39	2900	58504.6	52	30	107725	35	677834	5	2.72866	6	3.02074	51	51.5	51	53	1	0.971698
K	0	9	22.6	1.13052	120.2	15.6423	0.579307	55.5	0.490864	63	-8.20749	0.880952	-0.123758	39	2800	55659	50	34	173316	34	600506					50	50	50	51.5	1	0.970874
K	0	9	25.7	1.14014	121.4	17.438	0.580205	56	0.490866	66	-5.21444	0.848485	-0.159296	41	3700	82704.6	54	34	173316	35	677834					48	47	52	50	0.923077	0.94
M	1	9	40.5	1.16712	138	21.2665	0.581471							39	3400	73341.4	52	32	137659	33	530079	12.5	5.98456	11	4.9071
M	1	9	32	1.15439	133.8	17.8747	0.580387	62.5	0.490893	71.5	-0.656059	0.874126	-0.131161	40	3050	62850.8	53	32	137659	35	677834					53	54.5	56	56	0.946429	0.973214
K	0	9	21.6	1.12689	126.5	13.4981	0.577788	52	0.490844	61	-10.2248	0.852459	-0.154901	41	2950	59943.1	53									55.5	53.5	58	56.5	0.956897	0.946903
M	1	9	59	1.183	139.1	30.4928	0.582912							40	3600	79546.6	52	34	173316	33	530079	13.5	6.34955	12.5	5.39003
M	1	9	26	1.14096	127.9	15.894	0.579449							40	3400	73341.4	56	36	215353	35	677834	10	5.01777	11	4.9071
K	0	9	30.7	1.15189	135.3	16.7704	0.579902	61.5	0.490889	71	-0.247391	0.866197	-0.139806	40	3100	64319.9	55	34	173316	35	677834					59	58	60	62	0.983333	0.935484
K	0	9	39.8	1.16626	134.6	21.9681	0.58164	76.5	0.49093	80.5	9.24229	0.950311	-0.0504778	40	3200	67288	53	33	154732	35	677834					57	58	56	57	1.01786	1.01754
K	0	9	32	1.15439	141.6	15.9597	0.579486							39	3400	73341.4	50	35	193494	34	600506	11	5.41475	10	4.56811
K	0	9	44.1	1.17115	136	23.843	0.582028	70	0.490915	81.5	10.2203	0.858896	-0.14781	37	3350	71813.6	55	34	173316	34	600506					63	62	61.5	61.5	1.02439	1.00813
K	0	9	30.5	1.15149	135.4	16.6365	0.579837	58	0.490875	72	0.71331	0.805556	-0.207607	36	3090	64025.3	53	31	122017	32	466119	8.75	4.49884	9	4.21312	53.5	52.5	52.5	53.5	1.01905	0.981308
K	0	9	26.4	1.14203	134.3	14.637	0.57867	52	0.490844	63.5	-7.78669	0.818898	-0.192425	39	3050	62850.8	53	32	137659	33	530079	13	6.16844	12	5.23218	52	52	59	57.5	0.881356	0.904348
K	0	9	22.5	1.13017	124.6	14.4926	0.578568								3050	62850.8	56	33	154732	32	466119	5	2.72866	4.5	2.31978
K	0	9	22	1.12838	124.9	14.1026	0.57828							40	3700	82704.6	52					11	5.41475	11	4.9071
M	1	9	32.6	1.15549	133.5	18.2917	0.58055	58	0.490875	70.5	-1.73862	0.822695	-0.188132	39	3650	81121	56	34	173316	35	677834	11.5	5.60789	10.5	4.73946	50.5	51.5	48.5	52	1.04124	0.990385
K	0	9	25.9	1.14069	130.3	15.255	0.579075	54	0.490856	64.5	-6.80036	0.837209	-0.171835	39	2850	57076.5	49	31	122017	34	600506					55	54.5	56	56	0.982143	0.973214
K	0	9	25	1.13816	130	14.7929	0.578776							38	3420	73955.2	57	35	193494	33	530079	12	5.79777	13	5.54501
K	0	9	33	1.1562	132.3	18.8536	0.580755							38	2900	58504.6	50	31	122017	32	466119	9	4.60484	6	3.02074
M	1	9	26.4	1.14203	131.8	15.1975	0.579039	54.5	0.490858	65.5	-6.76957	0.832061	-0.177595	40	3600	79546.6	54	34	173316	36	762513					57	55	57	56.5	1	0.973451
M	1	9	30	1.15046	135.4	16.3638	0.5797							40	3250	68786.8	55	33	154732	33	530079	20	8.5043	16	6.42244
M	1	9	38	1.16391	139.9	19.4155	0.580943	69.5	0.490914	78	5.72146	0.891026	-0.112898		4150	97354.8	60									60	59	62.5	62	0.96	0.951613
M	1	9	35	1.15952	136.9	18.675	0.580692							40	4000	92393.1	55	36	215353	36	762513	7	3.72025	7	3.44361
K	0	9	28	1.14602	134.5	15.478	0.57921							40	3800	85898.7	54	35	193494	35	677834	16.5	7.38546	12.5	5.39003
M	1	9	26	1.14096	129	15.6241	0.579296							39	3350	71813.6	52	33	154732	35	677834	11	5.41475	8	3.83946
M	1	9	24	1.13515	128.8	14.467	0.57855							40	3200	67288	54					13	6.16844	13.5	5.69727
M	1	9	35	1.15952	146.5	16.3077	0.579671							40	3620	80175.3	57	34	173316	35	677834	11	5.41475	12	5.23218
K	0	9	19	1.11583	122.9	12.5791	0.576914							41	3550	77981.3	53	34	173316	34	600506	6	3.24078	7	3.44361
M	1	9	22.5	1.13017	129.8	13.3547	0.577662							40	2700	52855.8	56	32	137659	34	600506	11	5.41475	12	5.23218
M	1	9	31.8	1.15402	134.5	17.5785	0.580265	62	0.490891	71	-1.33149	0.873239	-0.132125	42	3850	87509.1	56			38	955800					56	55	56.5	56	0.99115	0.982143
K	0	9	25.5	1.13959	134.8	14.0333	0.578226															10	5.01777	11.5	5.07127
M	1	9	38.1	1.16405	139.7	19.5224	0.580978	75	0.490927	78	5.65952	0.961538	-0.0389309	40	3200	67288	51	31	122017	35	677834					57	60	60	62	0.95	0.967742
M	1	9	31.2	1.15287	124.8	20.0321	0.581134	67	0.490907	75	2.6512	0.893333	-0.11042	38	2600	50096	49	31	122017	33	530079	8	4.17344	8	3.83946	47.5	47	48	47.5	0.989583	0.989474
M	1	9	25.5	1.13959	131.8	14.6794	0.578699							40	3100	64319.9	52	33	154732	35	677834	11.5	5.60789	8.5	4.02882
K	0	9	29	1.14831	133.7	16.2231	0.579627							40	3200	67288	54	34	173316	32	466119	11.5	5.60789	11.5	5.07127
M	1	9	40	1.16651	140.2	20.35	0.581226							41	3550	77981.3	57	35	193494	36	762513	16	7.21831	17.5	6.83258
K	0	9	41.5	1.1683	141.8	20.6393	0.581307							41	3550	77981.3	55	34	173316	36	762513	14	6.52805	10	4.56811
K	0	9	31	1.15248	138.7	16.1142	0.579569							40	3350	71813.6	56	34	173316	34	600506	17	7.55064	13	5.54501
K	0	9	25	1.13816	127.6	15.3546	0.579136								3550	77981.3	57	35	193494	36	762513	8.5	4.39164	5	2.56395
M	1	9	28.9	1.14809	130.5	16.9698	0.579996	60	0.490884	71	-1.38177	0.84507	-0.163082	40	3020	61974.2	52	32	137659	34	600506	14	6.52805	10	4.56811	52.5	52	54	54.5	0.972222	0.954128
K	0	9	28	1.14602	135.8	15.183	0.57903							34	2650	51470.4	50	31	122017	33	530079	10	5.01777	7.5	3.64457
M	1	9	29.6	1.14961	139.4	15.2323	0.579061	57	0.490871	65	-7.39008	0.876923	-0.128123	40	3950	90756.4	60	36	215353	36	762513	8	4.17344	7	3.44361	54	56	57	56	0.947368	1
M	1	9	28	1.14602	132.2	16.0212	0.579519	59	0.49088	70	-2.39008	0.842857	-0.165541	39	3560	78293.7	55	34	173316	34	600506	9.5	4.81344	8.5	4.02882	53	53	56	55	0.946429	0.963636
K	0	9	30.5	1.15149	140.3	15.4947	0.57922							38	3500	76425.3	53	35	193494	37	855008	13	6.16844	9.5	4.39277
M	1	9	33.1	1.15637	141	16.6491	0.579843	59	0.49088	73	0.597588	0.808219	-0.204564	39	4200	99025.7	61	36	215353	35	677834	10	5.01777	10	4.56811	60	60	63	62	0.952381	0.967742
K	0	9	29.6	1.14961	128.6	17.8982	0.580397	60	0.490884	70	-1.46416	0.857143	-0.149738	40	3150	65799	52	31	122017	32	466119					54	55	54	54	1	1.01852
K	0	9	29.8	1.15004	129.6	17.7422	0.580333	60	0.490884	72.5	1.03584	0.827586	-0.18262	41	3150	65799	52	33	154732	33	530079					56	56	55	54.5	1.01818	1.02752
M	1	9	26.2	1.1415	127.6	16.0916	0.579557	60	0.490884	66	-6.41073	0.909091	-0.0936107	38	2360	43655.3	53	29	94706.2	31	408207					50	51	52	51	0.961538	1
K	0	9	33.5	1.15706	136.2	18.0589	0.580461							40	3200	67288	54	34	173316	36	762513	10	5.01777	10	4.56811
M	1	9	28	1.14602	135.8	15.183	0.57903							41	3500	76425.3	56	34	173316	35.5	719226	12	5.79777	11	4.9071
K	0	9	34	1.15791	144.7	16.2383	0.579635							40	3600	79546.6	56	34	173316	35	677834	9	4.60484	9.5	4.39277
K	0	9	22	1.12838	126.4	13.7698	0.578016															13.5	6.34955	10	4.56811
K	0	9	18.5	1.11338	122.2	12.3888	0.576711							40	3000	61391.9	59					4	2.17431
K	0	9	29.9	1.15025	137.5	15.8149	0.579405	53	0.49085	68	-3.49312	0.779412	-0.237817	42	3200	67288	52	34	173316	34	600506	11	5.41475	11	4.9071	57	57.5	58	57	0.982759	1.00877
K	0	9	20.1	1.12083	121.6	13.5934	0.577869	47	0.490808	58	-13.5067	0.810345	-0.20214	40	2900	58504.6	52	32	137659	33	530079					52	51	53	53	0.981132	0.962264
K	0	9	27	1.14357	134.8	14.8588	0.57882							39	3000	61391.9	56	32	137659	33	530079	8	4.17344	7	3.44361
K	0	9	32	1.15439	131.8	18.4213	0.580599															11	5.41475	11	4.9071
K	0	9	34.4	1.15856	135.4	18.7638	0.580723	73	0.490922	76	4.48424	0.960526	-0.0399683	39	3700	82704.6	56	34	173316	35	677834					60	60	63	62	0.952381	0.967742
K	0	9	26.9	1.14332	128.4	16.3163	0.579676	57	0.490871	67	-4.5377	0.850746	-0.156794	40	3280	69690.8	52			33	530079	5	2.72866	6	3.02074	45	48	45	48	1	1
M	1	9	28.5	1.14718	131.2	16.5568	0.579797							40	2900	58504.6	49			33	530079	20	8.5043	20	7.48175
K	0	9	18	1.11081	125.5	11.4284	0.575543							40	2650	51470.4	50	30	107725	32.5	497318	6	3.24078	6	3.02074
M	1	9	30.1	1.15067	137.4	15.9438	0.579477	56.5	0.490868	69.5	-3.04692	0.81295	-0.199174	40	2900	58504.6	52									55.5	55	56	62	0.991071	0.887097
K	0	9	29.7	1.14983	133.9	16.5651	0.579801	58.5	0.490878	71	-0.618988	0.823944	-0.186723	39	3000	61391.9	51	32	137659	33	530079	10	5.01777	7	3.44361	55	55	57	58	0.964912	0.948276
K	0	9	25	1.13816	131	14.5679	0.578621								3300	70295.4	55	34	173316	35	677834	11	5.41475	5	2.56395
M	1	9	22	1.12838	124	14.308	0.578434								2600	50096	51					11	5.41475	13	5.54501
M	1	9	26	1.14096	129	15.6241	0.579296							36	3500	76425.3	59	36	215353	36	762513	13	6.16844	14	5.84695
M	1	9	27.5	1.14482	133	15.5464	0.579251							40	3450	74878.7	53	34	173316	36	762513	16	7.21831	15	6.13911
K	0	9	21	1.12456	119.7	14.6565	0.578683							34	1500	22928	42	27	72188.8	31	408207	5	2.72866	5	2.56395
M	1	9	33.7	1.1574	137.5	17.8248	0.580367	61	0.490888	72.5	-0.0688324	0.841379	-0.167186	38	3100	64319.9	52	32	137659	32	466119					63	63	64	64	0.984375	0.984375
M	1	9	20	1.12039	126.2	12.5577	0.576892															15	6.87771	12	5.23218
M	1	9	25	1.13816	130.4	14.7023	0.578715								2700	52855.8	51	32	137659	33	530079	15	6.87771	16	6.42244
K	0	9	27.8	1.14554	130.5	16.3239	0.579679	55	0.490861	67	-4.64794	0.820896	-0.190165	38	3300	70295.4	57	33	154732	32	466119	9	4.60484	8	3.83946	52	52	56	56.5	0.928571	0.920354
M	1	9	23.5	1.13355	126.9	14.593	0.578639							38	2500	47380.5	46	29	94706.2	33	530079	14	6.52805	12	5.23218
K	0	9	35.7	1.16061	137.5	18.8826	0.580765	58	0.490875	77	5.34174	0.753247	-0.268689	40	3500	76425.3	57	34	173316	33	530079	9	4.60484	10	4.56811	56	55.5	56	56	1	0.991071
K	0	9	23.7	1.1342	130.3	13.9592	0.578168	53.5	0.490853	65	-6.66154	0.823077	-0.187701	42	2900	58504.6	53									57	57	57	57	1	1
K	0	9	22	1.12838	131.8	12.6646	0.577003															7	3.72025	7	3.44361
M	1	9	43.8	1.17084	137.8	23.0662	0.581877	66	0.490904	83	10.3932	0.795181	-0.219522	38	3150	65799	52	31	122017	33	530079					56.5	56	56	56	1.00893	1
K	0	9	30.8	1.15209	132	17.6768	0.580306	60	0.490884	71	-0.680916	0.84507	-0.163082	38	3600	79546.6	56	35	193494	34	600506					56	56.5	61.5	60	0.910569	0.941667
M	1	9	25	1.13816	131	14.5679	0.578621							40	3800	85898.7	53	33	154732	34.5	638280	11.5	5.60789	11.5	5.07127
K	0	9	44.1	1.17115	136.1	23.808	0.582021	78	0.490932	85	13.3088	0.917647	-0.0845589	39	3200	67288	49			34	600506	11	5.41475	10	4.56811	56.5	56	56	56.5	1.00893	0.99115
K	0	9	30	1.15046	137.8	15.7988	0.579396							37	3000	61391.9	50	32	137659	33	530079	14	6.52805	10	4.56811
M	1	9	28	1.14602	131	16.3161	0.579675								2450	46039.7	51					16	7.21831	12	5.23218
K	0	9	27	1.14357	130	15.9763	0.579495	56	0.490866	67	-4.70987	0.835821	-0.173387	39	3050	62850.8	51	33	154732	35	677834	6.5	3.48414	8.5	4.02882	53	52.5	53.5	51.5	0.990654	1.01942
K	0	9	20	1.12039	120.3	13.8197	0.578057							37	2200	39510.6	49	28	82885.2	32	466119	6	3.24078	5	2.56395
K	0	9	26	1.14096	125.2	16.5869	0.579812							38	2500	47380.5	48	31	122017	32	466119	12.5	5.98456	12	5.23218
M	1	9	27	1.14357	128.5	16.3515	0.579694							37	2750	54252	52	32	137659	34	600506	13	6.16844	12	5.23218
M	1	9	30	1.15046	135.2	16.4122	0.579725							40	3200	67288	52	34	173316	36	762513	14	6.52805	12	5.23218
M	1	9	26.3	1.14176	129.7	15.6342	0.579302	56.5	0.490868	69	-3.66876	0.818841	-0.192489	37	2700	52855.8	52	31	122017	33	530079
M	1	9	35.5	1.1603	137.9	18.6681	0.580689	70.5	0.490917	76.5	3.82922	0.921569	-0.0804278	38	3150	65799										54.5	55	54	56	1.00926	0.982143
M	1	9	27.2	1.14408	132	15.6107	0.579288	58	0.490875	66	-6.67202	0.878788	-0.126101	40	3700	82704.6	55	35	193494	34	600506					56	56	58.5	58	0.957265	0.965517
K	0	9	23	1.1319	130.4	13.5261	0.577812							38	2850	57076.5	54	31	122017	32	466119	9.5	4.81344	9	4.21312
K	0	9	25.5	1.13959	134.4	14.117	0.578291							38	3100	64319.9	55	34	173316	34	600506	12	5.79777	10	4.56811
M	1	9	56	1.18107	152.3	24.1428	0.582082							39	4200	99025.7	59	36	215353	36	762513	19	8.19309	15	6.13911
M	1	9	34.1	1.15807	133.5	19.1334	0.580851	67	0.490907	77.5	4.81036	0.864516	-0.141645	39	3300	70295.4	52	31	122017	36	762513					54.5	55.5	54.5	54.5	1	1.01835
M	1	9	25.5	1.13959	128.7	15.3951	0.579161	57	0.490871	71	-1.69143	0.802817	-0.210743	40	3450	74878.7	56	34	173316	34	600506	6	3.24078	4	2.06275	50	51	53	53	0.943396	0.962264
K	0	9	38	1.16391	146	17.827	0.580368	65.5	0.490903	75	3.24683	0.873333	-0.132023	38	3600	79546.6	56	34	173316	36	762513					60	61.5	63	62.5	0.952381	0.984
K	0	9	36.8	1.16224	137.4	19.4928	0.580968	71	0.490918	77.5	5.71788	0.916129	-0.0861611									10	5.01777	9	4.21312	57.5	56	57	56.5	1.00877	0.99115
M	1	9	21.5	1.12651	129.2	12.8799	0.577219							40	3100	64319.9	51					10	5.01777	12	5.23218
K	0	9	42.1	1.16899	137.5	22.2678	0.581708	70	0.490915	68	-3.78414	1.02941	0.0291472	39	3470	75496.2	57	33	154732	35	677834	6.5	3.48414	5	2.56395	56.5	55	56	57	1.00893	0.964912
M	1	9	38.4	1.16445	138.2	20.1055	0.581156	69	0.490913	76	3.26606	0.907895	-0.0948803	41	4000	92393.1	62	37	238978	37	855008					61	60	57	58	1.07018	1.03448
M	1	9	31.4	1.15326	129.8	18.6372	0.580678	63	0.490895	70	-2.75336	0.9	-0.103286	29	2400	44710.4	48									57.5	59	60	61	0.958333	0.967213
K	0	9	29.5	1.1494	137.5	15.6033	0.579284															8	4.17344	5	2.56395
K	0	9	31	1.15248	134.6	17.1108	0.58006							37	2180	39001.2	52	31	122017	32	466119	13	6.16844	11	4.9071
K	0	9	24.5	1.13668	122.5	16.3265	0.579681	56	0.490866	68	-3.84728	0.823529	-0.18719	38	3400	73341.4	52									54	55	53	54	1.01887	1.01852
K	0	9	34.8	1.15921	129.6	20.719	0.581328	63	0.490895	76	4.15272	0.828947	-0.18109		4500	109225	56									53	53	54	56	0.981481	0.946429
K	0	9	26	1.14096	129.8	15.4321	0.579183															8.5	4.39164	7.5	3.64457
K	0	9	27.3	1.14432	125.8	17.2505	0.580123	61	0.490888	70	-1.88736	0.871429	-0.134097	40	3350	71813.6	51									55	54	56.5	58	0.973451	0.931034
M	1	9	21	1.12456	120.8	14.3908	0.578495							40	2850	57076.5	53	34	173316	34	600506	11	5.41475	12	5.23218
K	0	9	24	1.13515	131	13.9852	0.578189	50	0.490831	63	-8.89888	0.793651	-0.221287	41	3200	67288	57	34	173316	35	677834	8.5	4.39164	6.5	3.23592	50.5	51.5	52.5	55.5	0.961905	0.927928
M	1	9	39.3	1.16563	142.1	19.4628	0.580959	74.5	0.490926	77	4.15255	0.967532	-0.0328009	40	4000	92393.1	59	34	173316	36	762513					56	58.5	61	61	0.918033	0.959016
M	1	9	29.8	1.15004	136.3	16.0407	0.57953	55	0.490861	66	-6.85455	0.833333	-0.17617	36	3650	81121	55	34	173316	36	762513	11	5.41475	5.5	2.79713	57	56	58	56	0.982759	1
K	0	9	33.7	1.1574	136.5	18.0869	0.580472	64	0.490898	77	5.07135	0.831169	-0.178596	40	3000	61391.9	54	31	122017	35	677834	9	4.60484	10	4.56811	56	57	58	58	0.965517	0.982759
K	0	9	26	1.14096	129	15.6241	0.579296							39	3200	67288	52	33	154732	32	466119	11	5.41475	10	4.56811
M	1	9	29	1.14831	131.2	16.8473	0.579938							38	2500	47380.5	49	32	137659	33	530079	12	5.79777	11	4.9071
K	0	9	37.8	1.16364	132.8	21.4336	0.581513	66	0.490904	78	6.06289	0.846154	-0.16188	38	3500	76425.3	55	34	173316	33	530079					54.5	55.5	56.5	55.5	0.964602	1
M	1	9	26	1.14096	129.4	15.5276	0.57924							42	3700	82704.6	54	36	215353	36	762513	15	6.87771	11	4.9071
K	0	9	42.6	1.16955	144.5	20.4021	0.581241	65	0.490901	83	11.0527	0.783133	-0.23348	41	3400	73341.4	54	33	154732	35	677834					61	60	61	60.5	1	0.991736
K	0	9	38.6	1.16472	140.6	19.5262	0.580979	62	0.490891	84	12.0507	0.738095	-0.286871	39	3250	68786.8	56	34	173316	33	530079					55	55.5	56	58	0.982143	0.956897
M	1	9	30.7	1.15189	132	17.6194	0.580282	60	0.490884	69	-3.89787	0.869565	-0.136128	38	4600	112690	58	36	215353	38	955800	8	4.17344	11	4.9071	54	58	56	57	0.964286	1.01754
M	1	9	29.8	1.15004	137	15.8772	0.57944	58.5	0.490878	70	-2.91851	0.835714	-0.173506	40	3850	87509.1	59									55	54	56	56.5	0.982143	0.955752
M	1	9	26	1.14096	130	15.3846	0.579154							40	3400	73341.4	55	34	173316	36	762513	15	6.87771	13	5.54501
M	1	9	32.9	1.15602	143.1	16.0663	0.579544	58.5	0.490878	72	-0.926796	0.8125	-0.199686	38	3500	76425.3	56	33	154732	34	600506	10	5.01777	10	4.56811	55.5	55	58	57.5	0.956897	0.956522
K	0	9	25.9	1.14069	130.1	15.3019	0.579104	58	0.490875	66	-5.99887	0.878788	-0.126101	36	2050	35738.4	48	28	82885.2	31	408207					56	54	59	58	0.949153	0.931034
K	0	9	24.5	1.13668	123.7	16.0113	0.579514	53	0.49085	65	-7.00207	0.815385	-0.196407	40	3450	74878.7	56	34	173316	34	600506					50	50	51	50.5	0.980392	0.990099
M	1	9	36.1	1.16121	133.9	20.1347	0.581164	65	0.490901	75	2.05968	0.866667	-0.139293	40	3900	89128.4	57	33	154732	34	600506					58	57	58	58	1	0.982759
M	1	9	25.9	1.14069	131.6	14.9551	0.578884	53.5	0.490853	65	-7.94759	0.823077	-0.187701	39	3100	64319.9	56	33	154732	36	762513					55.5	55.5	54.5	55.5	1.01835	1
K	0	9	21.9	1.12801	122.9	14.4991	0.578573	54	0.490856	61.5	-10.5124	0.878049	-0.126902	39	2400	44710.4	51	31	122017	30	355938					47	48	48	49	0.979167	0.979592
K	0	9	29	1.14831	131.2	16.8473	0.579938							40	2500	47380.5	50	30	107725	32	466119	11	5.41475	10	4.56811
K	0	9	36	1.16106	136.4	19.3497	0.580922							40	3600	79546.6	53	35	193494	36	762513	11	5.41475	14	5.84695
K	0	9	36	1.16106	146.3	16.8195	0.579925							40	3650	81121	53	32	137659	33	530079	22	9.10893	22.5	8.09452
M	1	9	31.1	1.15268	136.5	16.6915	0.579863	59	0.49088	70	-2.96096	0.842857	-0.165541	39	3880	88479.6	57	34	173316	37	855008	12	5.79777	11.5	5.07127	59.5	58.5	61	60	0.97541	0.975
K	0	9	33.1	1.15637	128.3	20.1083	0.581156	64	0.490898	77	4.97729	0.831169	-0.178596	40	3150	65799	54	33	154732	33	530079					58	57.5	56.5	58	1.02655	0.991379
M	1	9	21	1.12456	128.3	12.7575	0.577097															16	7.21831	10.5	4.73946
K	0	9	25	1.13816	128.6	15.1167	0.578988							40	3300	70295.4	56	34	173316	35	677834	9	4.60484	9	4.21312
K	0	9	32.3	1.15495	128.5	19.5612	0.58099	63.5	0.490897	78	5.94633	0.814103	-0.197864	40	2950	59943.1	50	32	137659	32	466119					52	51	51	52	1.01961	0.980769
K	0	9	27	1.14357	126.8	16.7929	0.579912															7	3.72025	5	2.56395
K	0	9	26	1.14096	127	16.12	0.579572							36	3550	77981.3	53	35	193494	36	762513	11	5.41475	9	4.21312
M	1	9	32	1.15439	134.1	17.7948	0.580355							40	2600	50096	50	32	137659	32	466119	16	7.21831	13	5.54501
K	0	9	26	1.14096	127.7	15.9438	0.579477															14	6.52805	12.5	5.39003
K	0	9	33	1.1562	138.4	17.2283	0.580113							39	3900	89128.4	55	35	193494	34	600506	14	6.52805	13.5	5.69727
M	1	9	29.3	1.14897	139.7	15.0133	0.578922	59	0.49088	64	-9.0332	0.921875	-0.0801055		3900	89128.4										56	57	58	59.5	0.965517	0.957983
M	1	9	33	1.1562	134.8	18.1608	0.5805							40	3500	76425.3	55					10	5.01777	10.5	4.73946
K	0	9	33.5	1.15706	137.5	17.719	0.580324								3250	68786.8	52					14	6.52805	12	5.23218
K	0	9	29.6	1.14961	131.2	17.1959	0.580099	60	0.490884	73	0.897919	0.821918	-0.189009	37	3400	73341.4	56	34	173316	35	677834	9.5	4.81344	8	3.83946	52	52	54	53	0.962963	0.981132
K	0	9	21	1.12456	128.4	12.7376	0.577077							39	3000	61391.9	53	30	107725	33	530079	14	6.52805	9	4.21312
M	1	9	33.2	1.15655	135.1	18.1898	0.580512	61	0.490888	72	-1.06097	0.847222	-0.160695	40	4050	94038.4	61	36	215353	34	600506	11	5.41475	10.5	4.73946	50	49	52	50	0.961538	0.98
K	0	9	22.6	1.13052	126	14.2353	0.57838	57	0.490871	62	-10.1228	0.919355	-0.0827585	40	3250	68786.8	58	34	173316	33	530079					51.5	51.5	52.5	52.5	0.980952	0.980952
M	1	9	32.8	1.15584	135	17.9973	0.580436	63	0.490895	73	-0.0630188	0.863014	-0.14329	40	4150	97354.8	58	35	193494	36	762513					52	52	55	58	0.945455	0.896552
M	1	9	25.2	1.13874	131.4	14.5952	0.57864	51	0.490838	69	-4.06416	0.73913	-0.285621	39	3000	61391.9	55	33	154732	36.5	807754	7.5	3.94982	6.5	3.23592	54.5	54.5	53.5	54.5	1.01869	1
M	1	9	44.2	1.17125	145	21.0226	0.581409	71.5	0.490919	83	9.93584	0.861446	-0.14501	40	4050	94038.4	57	36	215353	37.5	904336					57	57	58	59	0.982759	0.966102
M	1	9	37.3	1.16295	147	17.2613	0.580128	64	0.490898	78	4.92666	0.820513	-0.190597	38	3550	77981.3	58	34	173316	35	677834					61	59	65	64	0.938462	0.921875
M	1	9	42.5	1.16943	140.5	21.5296	0.581536	68	0.49091	79	5.92553	0.860759	-0.145763	38	3800	85898.7	55	36	215353	37	855008					60	61	60	63	1	0.968254
K	0	9	32.5	1.15531	137.3	17.2402	0.580119							40	3000	61391.9	54	33	154732	32	466119	8	4.17344	7.5	3.64457
M	1	9	30.5	1.15149	142.3	15.0623	0.578953							39	2900	58504.6	53	31	122017	32	466119	15	6.87771	14	5.84695
K	0	9	26.5	1.14229	128.8	15.974	0.579494	57	0.490871	66	-6.14654	0.863636	-0.142608													54	55	52	53	1.03846	1.03774
K	0	9	26	1.14096	135.8	14.0985	0.578277															5	2.72866	5	2.56395
M	1	9	23	1.1319	130.5	13.5054	0.577794							40	2950	59943.1	51	32	137659	34	600506	11	5.41475	11	4.9071
K	0	9	27	1.14357	141.7	13.447	0.577743															10	5.01777	11	4.9071
K	0	9	20.1	1.12083	121.4	13.6383	0.577907	53	0.49085	60	-12.1764	0.883333	-0.121184	40	3300	70295.4	54	34	173316	36	762513					53	52	52	52.5	1.01923	0.990476
K	0	9	38.3	1.16432	143	18.7295	0.580711	71	0.490918	76	3.80502	0.934211	-0.067184	40	3900	89128.4	57	37	238978	35	677834	15.5	7.04909	10.5	4.73946	54.5	54.5	56.5	55.5	0.964602	0.981982
M	1	9	27.3	1.14432	132.2	15.6207	0.579294	56	0.490866	67	-6.13528	0.835821	-0.173387	38	3300	70295.4	55	33	154732	36	762513					55.5	55	59.5	60	0.932773	0.916667
M	1	9	26	1.14096	128.9	15.6483	0.57931	57.5	0.490873	64	-9.13638	0.898438	-0.104955	36	2950	59943.1	52	34	173316	34	600506					52	53	54	53	0.962963	1
K	0	9	30	1.15046	145.8	14.1126	0.578287								3550	77981.3	58	33	154732	34	600506	12.5	5.98456	10.5	4.73946
K	0	9	36	1.16106	138.7	18.7133	0.580705							38	2770	54813.5	49	32	137659	35	677834	11	5.41475	12.5	5.39003
K	0	9	32.5	1.15531	131.6	18.766	0.580724							40	2350	43392.7	48	31	122017	32	466119	14	6.52805	15	6.13911
M	1	9	28.6	1.14741	131	16.6657	0.579851	56	0.490866	67	-6.18484	0.835821	-0.173387	40	3750	84297.1	58	35	193494	35	677834	10	5.01777	8	3.83946	55	55.5	59	60	0.932203	0.925
M	1	9	33.3	1.15672	141.4	16.655	0.579846	61	0.490888	73.5	0.315163	0.829932	-0.179984	39	2800	55659	54	32	137659	33	530079					60	59	61.5	64	0.97561	0.921875
M	1	9	30.1	1.15067	137.8	15.8514	0.579426	57	0.490871	69	-4.19515	0.826087	-0.184307	42	4000	92393.1	57	34	173316	36	762513	13	6.16844	12	5.23218	51	52	57	57	0.894737	0.912281
K	0	9	28	1.14602	134	15.5937	0.579279							40	4500	109225	54					12	5.79777	11.5	5.07127
M	1	9	32	1.15439	140.1	16.3032	0.579669							38	3250	68786.8	51	34	173316	35	677834	13	6.16844	13	5.54501
K	0	9	30	1.15046	127.9	18.3392	0.580568							39	3900	89128.4						7	3.72025	7	3.44361
K	0	9	23	1.1319	127.5	14.1484	0.578315							40	2700	52855.8	51	30	107725	31	408207	14	6.52805	12	5.23218
M	1	9	27	1.14357	134	15.0368	0.578937							40	3700	82704.6	56	35	193494	34	600506	16	7.21831	13	5.54501
K	0	9	26	1.14096	128	15.8691	0.579436							37	2500	47380.5	46.5			32	466119	7.5	3.94982	5.5	2.79713
M	1	9	40	1.16651	139	20.7029	0.581324							39	3250	68786.8	52	32	137659	32	466119	13	6.16844	12	5.23218
M	1	9	26	1.14096	130.1	15.361	0.57914							40	3300	70295.4	53	34	173316	33	530079	15	6.87771	13	5.54501
M	1	9	34	1.15791	140.5	17.2237	0.580111	57	0.490871	73	-0.229263	0.780822	-0.236172	39	4150	97354.8	59	35	193494	36	762513	11	5.41475	8.75	4.12158	54.5	52.5	53.5	52.5	1.01869	1
K	0	9	22.5	1.13017	126.9	13.972	0.578178															14	6.52805	15	6.13911
K	0	9	29.4	1.14918	131.9	16.8989	0.579963	58	0.490875	73	0.698677	0.794521	-0.220283	39	3300	70295.4	52	32	137659	32.5	497318					53	52	55	54	0.963636	0.962963
K	0	9	28	1.14602	128.4	16.9835	0.580002								3500	76425.3	53	34	173316	36	762513	12	5.79777	12	5.23218
M	1	9	29	1.14831	136.5	15.5644	0.579261							40	2800	55659	53	31	122017	34	600506	13	6.16844	13	5.54501
M	1	9	29	1.14831	137.2	15.406	0.579167							41	2720	53413	54	30	107725	34	600506	17	7.55064	14	5.84695
K	0	9	23	1.1319	127.8	14.0821	0.578264							38	1770	29007.2						8	4.17344	9	4.21312
K	0	9	21	1.12456	128.4	12.7376	0.577077							42	2800	55659	53					12	5.79777	10.5	4.73946
K	0	9	24.1	1.13546	129	14.4823	0.578561	55.5	0.490864	65	-7.33228	0.853846	-0.15337	39	3800	85898.7	56	35	193494	34	600506					52.5	52	54	55	0.972222	0.945455
M	1	9	40.7	1.16736	145.5	19.2251	0.580881	70.5	0.490917	79.5	6.22021	0.886792	-0.117452													61	61	59	60	1.0339	1.01667
K	0	9	28	1.14602	129.8	16.6191	0.579828							40	3150	65799	53	33	154732	32	466119	12	5.79777	10.5	4.73946
M	1	9	40	1.16651	147	18.5108	0.580632							36	2950	59943.1	57					15	6.87771	12	5.23218
K	0	9	23	1.1319	129.3	13.7572	0.578006							40	2860	57361.3	53	32	137659	34	600506	15	6.87771	12	5.23218
M	1	9	23	1.1319	128.9	13.8427	0.578075							39	2600	50096	49					8	4.17344	7	3.44361
K	0	9	24	1.13515	126.4	15.0216	0.578927							40	2600	50096	54					9.5	4.81344	10	4.56811
K	0	9	26	1.14096	137.9	13.6724	0.577936							37	2100	36983.3	51	28	82885.2	32	466119	11	5.41475	14	5.84695
K	0	9	35	1.15952	138.9	18.1411	0.580493							41	3100	64319.9	55	32	137659	32	466119	15	6.87771	17	6.69773
K	0	9	23.6	1.13388	125.6	14.96	0.578887	56	0.490866	63	-9.39314	0.888889	-0.115195	41	3000	61391.9	54	33	154732	34	600506					54	56	56	56	0.964286	1
M	1	9	27.2	1.14408	124.9	17.4359	0.580204							41	4250	100705	57	35	193494	36	762513					54	55	54	53	1	1.03774
K	0	9	32.9	1.15602	145.5	15.5407	0.579247	56	0.490866	73	0.58622	0.767123	-0.252234	39	3300	70295.4	53	34	173316	35	677834	10	5.01777	7	3.44361	56.5	56.5	57	57	0.991228	0.991228
M	1	9	31.1	1.15268	133.5	17.4501	0.58021	61.5	0.490889	71	-2.35204	0.866197	-0.139806	36	2100	36983.3										58	57.5	60	62.5	0.966667	0.92
M	1	9	27.2	1.14408	131.1	15.8257	0.579411	59	0.49088	71	-2.35309	0.830986	-0.178801	37	3450	74878.7	59	33	154732	36	762513
K	0	9	44.6	1.17166	138.4	23.2843	0.581921	71	0.490918	87	14.5852	0.816092	-0.195605
K	0	9	22.5	1.13017	131.4	13.0314	0.577365							38	3400	73341.4	52	36	215353	35	677834	7	3.72025	8.5	4.02882
K	0	9	28	1.14602	140.6	14.164	0.578327							38	3300	70295.4	54	34	173316	35	677834	10	5.01777	9	4.21312
M	1	9	46.7	1.17371	156.8	18.9944	0.580803	70	0.490915	79	5.63764	0.886076	-0.118224	40	3980	91737.4	59	33	154732	36	762513	15	6.87771	13.5	5.69727	66	63	68	67	0.970588	0.940299
K	0	9	29	1.14831	131.4	16.7961	0.579914							38	2490	47111.4	37	31	122017	34	600506	8.5	4.39164	7	3.44361
K	0	9	26	1.14096	136.5	13.9543	0.578164							41	3350	71813.6	55	35	193494	36	762513	10	5.01777	7	3.44361
M	1	9	31.5	1.15345	133.5	17.6745	0.580305							40	4000	92393.1	60	35	193494	36	762513	13.5	6.34955	10	4.56811
K	0	9	43	1.16998	141.8	21.3853	0.581501							40	3150	65799	49	34	173316	31	408207	12.5	5.98456	12	5.23218
K	0	9	34	1.15791	135.2	18.6005	0.580665															9	4.60484	8	3.83946
M	1	9	49.5	1.17619	151.7	21.5097	0.581531							38	2800	55659	52	32	137659	35.5	719226	18	7.87537	19	7.22684
M	1	9	33.1	1.15637	138.9	17.1563	0.580081	59	0.49088	71	-2.39333	0.830986	-0.178801	38	4400	105793	37			37	855008	11	5.41475	10	4.56811	55	57	60	62	0.916667	0.919355
K	0	9	22.5	1.13017	125.7	14.2401	0.578384	53	0.49085	61.5	-10.9664	0.861789	-0.144634	38	2700	52855.8	54	31	122017	34	600506					55	55	54	53	1.01852	1.03774
K	0	9	30.1	1.15067	132.3	17.1968	0.580099	56.5	0.490868	71	-1.46643	0.795775	-0.218837	40	2600	50096	49	31	122017	33	530079					60	60	58	58	1.03448	1.03448
M	1	9	24	1.13515	134.4	13.2866	0.577601							40	3550	77981.3	59	36	215353	34	600506	11	5.41475	11	4.9071
M	1	9	28	1.14602	136.1	15.1162	0.578988							40	3800	85898.7	56	35	193494	36	762513	13	6.16844	13	5.54501
M	1	9	34.1	1.15807	140.2	17.3484	0.580166	60	0.490884	76	2.58603	0.789474	-0.226117	38	3080	63731.1	56	32	137659	36	762513	15.5	7.04909	12	5.23218	56	56	60	60.5	0.933333	0.92562
K	0	9	31.5	1.15345	137	16.783	0.579908	60	0.490884	70	-2.47572	0.857143	-0.149738	41	4050	94038.4	58	35	193494	35	677834					57	57	59	56	0.966102	1.01786
M	1	9	26	1.14096	130.3	15.3139	0.579111							40	2590	49822.4	55	31	122017	34	600506	7.5	3.94982	6	3.02074
K	0	9	40	1.16651	139.6	20.5253	0.581275							40	2980	60811.1	57	31	122017	36	762513	7	3.72025	7.5	3.64457
M	1	9	28	1.14602	136.5	15.0277	0.578931							34	2100	36983.3	51	28	82885.2	32	466119	13	6.16844	14	5.84695
K	0	9	25.3	1.13902	131.7	14.5864	0.578634	53.5	0.490853	63	-9.49739	0.849206	-0.158497	39	3770	84936.7	57	34	173316	34	600506					58	59	55	57	1.05455	1.03509
K	0	9	42.1	1.16899	141.5	21.0266	0.58141	68	0.49091	84.5	12.0026	0.804734	-0.208548	41	4300	102393	59	35	193494	33	530079					58	56.5	59	57	0.983051	0.991228
M	1	9	30	1.15046	137	15.9838	0.579499								3700	82704.6	55	35	193494	36	762513	15	6.87771	13	5.54501
K	0	9	29.9	1.15025	128.9	17.9956	0.580436	60	0.490884	71	-1.50771	0.84507	-0.163082	40	3200	67288	52	33	154732	34	600506					54	54	54	53	1	1.01887
M	1	9	31	1.15248	140.2	15.7712	0.579381								3600	79546.6	54					17	7.55064	14	5.84695
K	0	9	36	1.16106	139	18.6326	0.580676							39	3000	61391.9	55	33	154732	35	677834	18	7.87537	19	7.22684
K	0	9	27.7	1.1453	134	15.4266	0.57918	54	0.490856	75	2.47267	0.72	-0.308892	37	2070	36234.8	48	29	94706.2	33	530079	5	2.72866	6	3.02074	55	54	58	57	0.948276	0.947368
K	0	9	25.1	1.13845	129	15.0832	0.578967	54	0.490856	66	-6.52733	0.818182	-0.193235	38	3400	73341.4	55	33	154732	34	600506					59.5	60	63	62	0.944444	0.967742
K	0	9	29.5	1.1494	137.7	15.558	0.579258							38	3300	70295.4	56	33	154732	36	762513	7	3.72025	5.5	2.79713
K	0	9	39.5	1.16588	138.8	20.503	0.581269							38	3450	74878.7	54	34	173316	35	677834	12	5.79777	10	4.56811
M	1	9	29.8	1.15004	137.4	15.7849	0.579388	58	0.490875	69	-4.4759	0.84058	-0.168076	39	3120	64910.4	56	34	173316	35	677834					59	58.5	58.5	62	1.00855	0.943548
K	0	9	29.7	1.14983	146.3	13.8761	0.578102	54	0.490856	69	-3.54797	0.782609	-0.23409	38	3450	74878.7	58	32	137659	36	762513					63	63	65	66	0.969231	0.954545
M	1	9	34.4	1.15856	131.3	19.954	0.581111	69	0.490913	74.5	1.01378	0.926174	-0.0755896	39	3300	70295.4	54									57.5	60	60	61.5	0.958333	0.97561
K	0	9	22.5	1.13017	130	13.3136	0.577625	48	0.490816	62	-10.549	0.774194	-0.243922	38	2950	59943.1	54	35	193494	34	600506	6.5	3.48414	5.5	2.79713	58.5	56.5	56.5	56.5	1.0354	1
K	0	9	36	1.16106	144.4	17.2651	0.58013							40	2850	57076.5	52	31	122017	33	530079	16	7.21831	13.5	5.69727
K	0	9	34.6	1.15889	138.4	18.0636	0.580463	64	0.490898	79	6.44171	0.810127	-0.202388	39	3100	64319.9	53									57	58	59	58	0.966102	1
M	1	9	28.5	1.14718	141.1	14.315	0.578439							39	3460	75187.2	60	34	173316	34	600506	20	8.5043	18	6.96567
K	0	9	21	1.12456	122.5	13.9942	0.578196															8	4.17344	7	3.44361
M	1	9	29	1.14831	140.8	14.6283	0.578664							39	3320	70901.5	53	34	173316	35.5	719226	11	5.41475	10	4.56811
K	0	9	34.7	1.15905	137	18.4879	0.580624	60	0.490884	74.5	1.92107	0.805369	-0.207821				46	30	107725	29	308923					63	63	66	65	0.954545	0.969231
K	0	9	36	1.16106	140.7	18.185	0.58051															12	5.79777	13	5.54501
K	0	9	52	1.1782	154.8	21.7001	0.581577							40	3500	76425.3	53	32	137659	33	530079	20	8.5043	18	6.96567
K	0	9	24	1.13515	130.4	14.1142	0.578289							39	2350	43392.7	52	31	122017	31	408207	13	6.16844	15	6.13911
K	0	9	34	1.15791	135	18.6557	0.580685															15.5	7.04909	15.5	6.28183
M	1	9	26.5	1.14229	129.8	15.7288	0.579357							40	3350	71813.6	54	35	193494	34	600506	17	7.55064	14	5.84695
M	1	9	27.8	1.14554	128.7	16.7837	0.579908	59	0.49088	66.5	-7.05848	0.887218	-0.116994	40	4100	95692.4	59	37	238978	34.5	638280	11.5	5.60789	9	4.21312	52	51	54	52	0.962963	0.980769
K	0	9	33.8	1.15757	136.3	18.1939	0.580513	67	0.490907	74	1.35913	0.905405	-0.0975259	41	3300	70295.4	52	35	193494	35	677834					58	59	61.5	65	0.943089	0.907692
K	0	9	42	1.16887	140.4	21.3066	0.581481							39	3500	76425.3	55	34	173316	33	530079	14	6.52805	13	5.54501
M	1	9	26.9	1.14332	136.8	14.3741	0.578483	53	0.49085	63	-10.5904	0.84127	-0.167308	40	3300	70295.4	53	34	173316	36	762513					59	60	58	59	1.01724	1.01695
M	1	9	29.5	1.1494	133.5	16.5523	0.579795							39	4050	94038.4	55	37	238978	35	677834	14	6.52805	14	5.84695
M	1	9	37.5	1.16323	146.5	17.4725	0.58022	66	0.490904	75	1.39925	0.88	-0.124789		3150	65799	52									61	62	61	62	1	1
K	0	9	23.4	1.13323	135.4	12.7638	0.577103	51	0.490838	65	-7.67184	0.784615	-0.231755	40	2540	48461.3	47	31	122017	32	466119					56	57	56	58	1	0.982759
K	0	9	22	1.12838	125.3	14.0127	0.57821							40	2900	58504.6	55	34	173316	34	600506	10	5.01777	9	4.21312
M	1	9	43	1.16998	150.9	18.8838	0.580765							41	3800	85898.7	57	35	193494	36	762513	17	7.55064	13	5.54501
M	1	9	31.6	1.15364	142.2	15.6274	0.579298	58	0.490875	72	-1.61107	0.805556	-0.207607	35	2950	59943.1	59	34	173316	33	530079	12.5	5.98456	11.5	5.07127	59.5	57.5	57.5	59.5	1.03478	0.966387
K	0	9	28.5	1.14718	135	15.6379	0.579304	61.5	0.490889	71	-1.67536	0.866197	-0.139806													53	52.5	54	56	0.981481	0.9375
K	0	9	40.1	1.16663	135.1	21.9702	0.581641	76	0.490929	83	10.3178	0.915663	-0.0866536	37	3000	61391.9	53	32	137659	33	530079					57	57.5	57	58	1	0.991379
M	1	9	29.6	1.14961	136.1	15.98	0.579497	61	0.490888	72	-1.62139	0.847222	-0.160695	32	1450	21849.6	40									56	58	59	58	0.949153	1
K	0	9	39.4	1.16575	132.8	22.3409	0.581724	72.5	0.490921	83	10.3075	0.873494	-0.131849	39	4000	92393.1	54	35	193494	35	677834					55	57	61	61	0.901639	0.934426
K	0	9	27	1.14357	133.7	15.1043	0.57898							40	3850	87509.1	59	36	215353	35	677834	9	4.60484	10	4.56811
M	1	9	57.8	1.18225	147.3	26.6393	0.582473	88	0.490947					40	3650	81121	54	34	173316	34	600506					59	58	57.5	59	1.02609	0.983051
M	1	9	22	1.12838	129.6	13.0982	0.577428							35	2050	35738.4	49	28	82885.2	34	600506	9	4.60484	8	3.83946
M	1	9	33.5	1.15706	131.4	19.4023	0.580939							40	3300	70295.4	53	35	193494	34	600506	13	6.16844	12	5.23218
K	0	9	28	1.14602	132.6	15.9247	0.579466								2950	59943.1	50	32	137659	33	530079	15	6.87771	12	5.23218
K	0	9	39.7	1.16613	142.5	19.5506	0.580987	71.5	0.490919	84	11.2653	0.85119	-0.156302	40	2930	59366.5	53	31	122017	31	408207					55	55	57	56.5	0.964912	0.973451
K	0	9	26	1.14096	125.7	16.4552	0.579746							39	3550	77981.3	60	33	154732	33	530079	9	4.60484	8	3.83946
K	0	9	30.8	1.15209	130.7	18.0302	0.580449	61	0.490888	74	1.25591	0.824324	-0.186294	39	3450	74878.7	55	33	154732	34	600506	10	5.01777	7	3.44361	56	54	55.5	54.5	1.00901	0.990826
K	0	9	27	1.14357	135.3	14.7492	0.578747							40	2550	48732.7	52	32	137659	32	466119	12.5	5.98456	12	5.23218
M	1	9	30.5	1.15149	141	15.3413	0.579128	60.5	0.490886	71.3	-2.38586	0.848527	-0.159249	40	3150	65799	54									58.5	58	58	59	1.00862	0.983051
K	0	9	52.2	1.17835	144.5	24.9997	0.582228	82	0.490939	89.5	16.7343	0.916201	-0.0860849	41	2850	57076.5	53	31	122017	32	466119					65	67	64	64	1.01562	1.04688
K	0	9	24	1.13515	130.5	14.0926	0.578272							40	2600	50096	54	31	122017	34	600506	8	4.17344	11	4.9071
M	1	9	31	1.15248	136	16.7604	0.579897							40	4100	95692.4	57	35	193494	38	955800	13	6.16844	12	5.23218
K	0	9	24.5	1.13668	132.5	13.9551	0.578165	52.5	0.490847	64	-8.81728	0.820312	-0.190824	39	3640	80805.4	59	35	193494	36	762513
M	1	9	41.4	1.16819	139	21.4275	0.581511	72	0.49092	77	3.24446	0.935065	-0.066293	40	3500	76425.3	50									53	53.5	56	54	0.946429	0.990741
M	1	9	33	1.1562	140.5	16.7171	0.579876							40	3250	68786.8	55	33	154732	36	762513	14	6.52805	11	4.9071
M	1	9	41.7	1.16853	139.2	21.5208	0.581534	75	0.490927	80.5	6.73508	0.931677	-0.0698292	36	2950	59943.1	53	33	154732	32	466119					61	62	62	62	0.983871	1
K	0	9	36	1.16106	146.4	16.7966	0.579914															10	5.01777	10	4.56811
K	0	9	40.8	1.16748	134.9	22.42	0.581742	77.5	0.490931	82	9.16207	0.945122	-0.0558424		3250	68786.8	56									56	56	55	55	1.01818	1.01818
M	1	9	30.8	1.15209	140.6	15.5805	0.579271	61	0.490888	69	-4.79681	0.884058	-0.120401	40	4500	109225	60	39	291892	38	955800					56	56	59	59	0.949153	0.949153
K	0	9	23	1.1319	131.2	13.3617	0.577668							37	3050	62850.8	52	34	173316	33	530079	8	4.17344	8	3.83946
M	1	9	28	1.14602	130.2	16.5172	0.579778							38	3320	70901.5	55					8	4.17344	10	4.56811
M	1	9	19	1.11583	123.7	12.4169	0.576742							38	2200	39510.6	47	30	107725	32	466119	12	5.79777	12	5.23218
K	0	9	46	1.17305	143.4	22.3697	0.581731							40	3750	84297.1	56					15	6.87771	12	5.23218
K	0	9	20	1.12039	128.6	12.0934	0.576378								2200	39510.6	46	30	107725	32	466119	10	5.01777	14	5.84695
K	0	9	41.5	1.1683	139.2	21.4175	0.581509							40	3700	82704.6	57					12	5.79777	11	4.9071
M	1	9	29.3	1.14897	133.5	16.4401	0.579739	62	0.490891	72	-1.84066	0.861111	-0.145377	40	3600	79546.6	53	34	173316	35	677834					54	56	56.5	57.5	0.955752	0.973913
K	0	9	46.5	1.17352	137.7	24.5236	0.582149							34	2500	47380.5	50	31	122017	32	466119	18	7.87537	15	6.13911
K	0	9	24	1.13515	127	14.88	0.578834							31	1450	21849.6	41	24	46145.1	29	308923	14	6.52805	13	5.54501
K	0	9	30.6	1.15169	139.8	15.6569	0.579315	54	0.490856	70	-2.94021	0.771429	-0.247167									11.5	5.60789	12	5.23218	55	54	56	54	0.982143	1
K	0	9	36	1.16106	153	15.3787	0.579151	59.5	0.490882	79	6.05888	0.753165	-0.268787	40	3100	64319.9	54									66	66	66	66	1	1
K	0	9	33.5	1.15706	140.1	17.0674	0.580041							40	3200	67288	57	37	238978	35	677834	11	5.41475	8	3.83946
K	0	9	35.7	1.16061	138.9	18.5039	0.58063	64	0.490898	75	2.02882	0.853333	-0.153936	40	3350	71813.6	53	32	137659	35	677834					60.5	58.5	59.5	60	1.01681	0.975
M	1	9	25	1.13816	128.4	15.1639	0.579018							40	3050	62850.8	52	34	173316	36	762513	15	6.87771	13	5.54501
K	0	9	20.3	1.12168	120.3	14.027	0.578221	51	0.490838	58	-14.9824	0.87931	-0.125535	40	2500	47380.5	47	31	122017	32	466119					47	48	48.5	49	0.969072	0.979592
K	0	9	26.9	1.14332	130.5	15.7954	0.579394	59.5	0.490882	68	-4.98239	0.875	-0.130211	40	3300	70295.4	56	33	154732	34	600506					51	52	54	52	0.944444	1
K	0	9	27	1.14357	128	16.4795	0.579759															9.5	4.81344	9	4.21312
K	0	9	32	1.15439	134.6	17.6628	0.580301															13	6.16844	12.5	5.39003
M	1	9	24.5	1.13668	131.8	14.1038	0.578281							34	2250	40792.6	51	30	107725	31	408207	10	5.01777	10	4.56811
K	0	9	28.1	1.14625	136.3	15.1257	0.578994	58	0.490875	70	-2.99182	0.828571	-0.181512	39	3000	61391.9	51	32	137659	34	600506					55	58	58	59	0.948276	0.983051
K	0	9	23.1	1.13223	118.5	16.4504	0.579744	57	0.490871	65	-8.00214	0.876923	-0.128123	39	2950	59943.1	52	32	137659	32	466119					50.5	48.5	51	50	0.990196	0.97
M	1	9	33	1.1562	139.5	16.9576	0.57999								3400	73341.4	54	39	291892	36	762513	13	6.16844	14	5.84695
K	0	9	41	1.16772	142.9	20.078	0.581147							34	2450	46039.7	47					19	8.19309	17	6.69773
M	1	9	36.8	1.16224	142.9	18.0212	0.580446	62	0.490891	75.5	1.54839	0.821192	-0.189829	40	3350	71813.6	56	33	154732	35	677834					64	64	65	66	0.984615	0.969697
K	0	9	27.5	1.14482	130	16.2722	0.579653															7.5	3.94982	6	3.02074
K	0	9	27	1.14357	139	13.9744	0.57818								3720	83340.5	57	33	154732	34	600506	14	6.52805	11	4.9071
M	1	9	38.4	1.16445	134.3	21.2902	0.581477	70.5	0.490917	81.5	7.53551	0.865031	-0.141082	36	4000	92393.1	54	35	193494	35	677834					53	54	54.5	56	0.972477	0.964286
K	0	9	41.3	1.16807	147.2	19.0605	0.580826	66.5	0.490906	82	8.96601	0.810976	-0.201421	41	4000	92393.1	58	35	193494	34	600506
K	0	9	27	1.14357	133.8	15.0817	0.578966							40	3000	61391.9	52	34	173316	36	762513	10	5.01777	9.5	4.39277
M	1	9	29.8	1.15004	127.6	18.3027	0.580555	62	0.490891	73	-0.981682	0.849315	-0.158377	40	3000	61391.9	53					8	4.17344	8	3.83946	54	54	57	58	0.947368	0.931034
K	0	9	32	1.15439	131.8	18.4213	0.580599	66.6	0.490906	73	-0.0537491	0.912329	-0.0901791	39	2850	57076.5	53	32	137659	31	408207	7.5	3.94982	5.5	2.79713	55	55.5	54.5	54.5	1.00917	1.01835
K	0	9	37.2	1.16281	137.9	19.5621	0.58099	73	0.490922	81	7.94537	0.901235	-0.101969	37	2500	47380.5	50	31	122017	32	466119
K	0	9	24.3	1.13607	131.7	14.0099	0.578208	53	0.49085	62.5	-10.5572	0.848	-0.159833	39	2700	52855.8	50	30	107725	31	408207					55	56	56	56.5	0.982143	0.99115
K	0	9	28.6	1.14741	137	15.2379	0.579064	59	0.49088	67	-6.06407	0.880597	-0.124142	36	2950	59943.1	56	32	137659	33	530079	8	4.17344	9	4.21312	62	62	62	62	1	1
M	1	9	37.8	1.16364	140.8	19.0672	0.580828	67	0.490907	78.5	4.49422	0.853503	-0.153748	37	2700	52855.8	52	29	94706.2	34	600506					56	57	56.5	57	0.99115	1
M	1	9	31	1.15248	136.3	16.6867	0.579861							40	3000	61391.9	54	33	154732	33	530079	14	6.52805	12	5.23218
M	1	9	25	1.13816	130.4	14.7023	0.578715							36	2350	43392.7	51	30	107725	33	530079	15.5	7.04909	16.5	6.56105
K	0	9	23	1.1319	131.2	13.3617	0.577668							41	3650	81121	58	35	193494	35	677834	15.5	7.04909	16.5	6.56105
M	1	9	30.2	1.15087	139	15.6307	0.5793	55	0.490861	69	-5.01265	0.797101	-0.217309	40	3650	81121	55	35	193494	34	600506	12	5.79777	11	4.9071	54	54	59	58	0.915254	0.931034
K	0	9	40.1	1.16663	144.5	19.2048	0.580874	61	0.490888	81	7.92216	0.753086	-0.26888	38	4490	108881	55	36	215353	35	677834					59	58	57	58	1.03509	1
K	0	9	25	1.13816	130.2	14.7475	0.578745							40	3050	62850.8	50	33	154732	34	600506	16	7.21831	13	5.54501
M	1	9	47.1	1.17408	149	21.2153	0.581458	72.5	0.490921	82	7.97616	0.884146	-0.120306	39	3650	81121	58	35	193494	36	762513
M	1	9	34	1.15791	145	16.1712	0.5796							38	3900	89128.4	57	36	215353	36	762513	13.5	6.34955	11	4.9071
M	1	9	30.2	1.15087	136	16.3279	0.579682	57	0.490871	75	0.966713	0.76	-0.260658	38	3300	70295.4	53	34	173316	33	530079	12	5.79777	11	4.9071	56	56	57	57	0.982456	0.982456
K	0	9	29	1.14831	136.4	15.5872	0.579275															12	5.79777	11	4.9071
M	1	9	32	1.15439	133.5	17.9551	0.58042							40	2750	54252	53	31	122017	36.5	807754	10	5.01777	11	4.9071
K	0	9	34.5	1.15873	141.9	17.1338	0.580071	61	0.490888	79	5.89464	0.772152	-0.246318	40	3650	81121	57	35	193494	36	762513	8.5	4.39164	7	3.44361	61.5	63	63	63	0.97619	1
K	0	9	39	1.16524	140.1	19.8696	0.581085															16	7.21831	13	5.54501
K	0	9	46.8	1.1738	140.3	23.7755	0.582015	80	0.490936	88	14.8843	0.909091	-0.0936107	39	3750	84297.1	57									53	53	56	56	0.946429	0.946429
M	1	9	29.7	1.14983	140.1	15.1314	0.578997	57	0.490871	66	-8.06425	0.863636	-0.142608	40	3950	90756.4	55	34	173316	34	600506	14	6.52805	10	4.56811	51	52	53	53	0.962264	0.981132
M	1	9	29.5	1.1494	137.7	15.558	0.579258	56	0.490866	70.5	-3.56512	0.794326	-0.220507	38	3400	73341.4	62									60	60	61	60	0.983607	1
M	1	9	21.5	1.12651	130.2	12.6828	0.577021							35	2500	47380.5	53	31	122017	33	530079	18	7.87537	15	6.13911
M	1	9	32	1.15439	131.6	18.4773	0.58062							40	3730	83659	53	34	173316	35	677834	14	6.52805	14	5.84695
M	1	9	36	1.16106	139.1	18.6058	0.580667							40	3500	76425.3	56	33	154732	35	677834	16.5	7.38546	13.5	5.69727
M	1	9	25.7	1.14014	131.6	14.8396	0.578807	54	0.490856	64	-10.1055	0.84375	-0.164549	36	3100	64319.9	51					9	4.60484	9	4.21312	53	53	53.5	53	0.990654	1
K	0	9	37.5	1.16323	141.9	18.6237	0.580673	70	0.490915	74	0.829277	0.945946	-0.0549892	40	3900	89128.4	57	34	173316	36	762513					60	62	61	60	0.983607	1.03333
K	0	9	29.5	1.1494	135.1	16.1626	0.579595	62	0.490891	70	-3.18105	0.885714	-0.118614													60	60.5	63	62	0.952381	0.975806
K	0	9	25	1.13816	129.8	14.8385	0.578807							36	2350	43392.7	51	30	107725	33	530079	11	5.41475	9	4.21312
M	1	9	24	1.13515	130.7	14.0495	0.578239							36	2150	38240.7	53	29	94706.2	33	530079	12	5.79777	11	4.9071
K	0	9	26	1.14096	132.7	14.7649	0.578757								3200	67288	53	34	173316	34	600506	11	5.41475	9	4.21312
M	1	9	34	1.15791	136.6	18.2212	0.580524							40	3300	70295.4	57	32	137659	34	600506	17	7.55064	13.5	5.69727
K	0	9	35.5	1.1603	140.8	17.907	0.5804															9	4.60484	9	4.21312
K	0	9	40	1.16651	148.3	18.1877	0.580511								3250	68786.8	55	36	215353	34.5	638280	13	6.16844	13	5.54501
M	1	9	49.4	1.17611	137.4	26.167	0.582406	88	0.490947	89	14.8428	0.988764	-0.0112754	36	3250	68786.8	55	36	215353	34	600506					54	54	57	58.5	0.947368	0.923077
K	0	9	31.6	1.15364	141.7	15.7379	0.579362	59	0.49088	69.5	-3.71973	0.848921	-0.158813	39	3440	74570.4	57	34	173316	34	600506					57	57	55	57	1.03636	1
K	0	9	34.5	1.15873	129.5	20.5721	0.581288							40	2650	51470.4	50	31	122017	31	408207	13	6.16844	11.5	5.07127
M	1	9	53.5	1.17932	148.1	24.3918	0.582126	87	0.490946	90	15.8317	0.966667	-0.0336849													60	61	59	62	1.01695	0.983871
K	0	9	27.7	1.1453	139.9	14.1529	0.578318	54	0.490856	69	-4.25069	0.782609	-0.23409	40	3900	89128.4	53	35	193494	35	677834
M	1	9	28	1.14602	136	15.1384	0.579002							34	2100	36983.3	47	27	72188.8	30.5	381392	12	5.79777	10	4.56811
M	1	9	29	1.14831	139.6	14.8808	0.578835							34	1800	29708.3	46	25	53886.8	30	355938	13	6.16844	11	4.9071
K	0	9	25.8	1.14042	129.5	15.3844	0.579154	57.5	0.490873	67	-6.2636	0.858209	-0.148565	38	3000	61391.9	51	30	107725	32	466119					52	51	52.5	50.5	0.990476	1.0099
K	0	9	27.5	1.14482	130.9	16.0492	0.579534							39	3950	90756.4	59	34	173316	33	530079	11	5.41475	11	4.9071
M	1	9	26	1.14096	132	14.9219	0.578862							40	4000	92393.1	60	35	193494	35	677834	11	5.41475	11	4.9071
K	0	9	28	1.14602	128.3	17.01	0.580014	59	0.49088	69	-4.28084	0.855072	-0.152018	40	3150	65799	54	32	137659	34	600506					55	55	56	55.5	0.982143	0.990991
K	0	9	27.6	1.14506	137	14.7051	0.578717	54	0.490856	67.5	-5.80229	0.8	-0.213975	42	3100	64319.9	56	32	137659	33	530079
K	0	9	24.8	1.13757	132.1	14.2117	0.578363	52	0.490844	63	-10.3118	0.825397	-0.185085	40	3780	85257	58	36	215353	35	677834	9.5	4.81344	6	3.02074	56.5	56.5	57	57	0.991228	0.991228
M	1	9	47	1.17399	135.4	25.6366	0.582328	83	0.49094	88	13.7388	0.943182	-0.0578531													50	51.5	51	51	0.980392	1.0098
K	0	9	33.5	1.15706	127.1	20.7374	0.581333							37	2700	52855.8	54	31	122017	32	466119	10	5.01777	7	3.44361
K	0	9	29.7	1.14983	131	17.3067	0.580148	57.5	0.490873	69.5	-3.83585	0.827338	-0.182899	39	4250	100705	55	36	215353	38	955800					55	54	57	59.5	0.964912	0.907563
M	1	9	30.4	1.15128	135.2	16.6311	0.579834	59.75	0.490883	81.5	7.21818	0.733129	-0.292881	40	3850	87509.1	54	35	193494	35	677834					59.5	59.5	60.5	60.5	0.983471	0.983471
K	0	9	44	1.17105	139.6	22.5778	0.581776	72	0.49092	83	9.65643	0.86747	-0.138415		3950	90756.4	56									56	56	56	57.5	1	0.973913
K	0	9	21.6	1.12689	118.8	15.3046	0.579105	55.5	0.490864	61.5	-11.8462	0.902439	-0.100684	36	1700	27390.8		27	72188.8	29	308923					46.5	47	48	48.5	0.96875	0.969072
M	1	9	29.9	1.15025	132	17.1602	0.580083	60	0.490884	69	-5.28442	0.869565	-0.136128	40	4000	92393.1	54	34	173316	35	677834					52.5	52	53	53	0.990566	0.981132
K	0	9	31	1.15248	142	15.3739	0.579148							38	3500	76425.3	53	33	154732	31	408207	15	6.87771	16	6.42244
K	0	9	48	1.17489	145	22.83	0.581829								3350	71813.6	53	35	193494	36	762513
K	0	9	35.5	1.1603	135.9	19.2216	0.58088	66	0.490904	78.5	5.13659	0.840764	-0.167871	40	3150	65799	56	34	173316	33	530079					60	60	61.5	62.5	0.97561	0.96
K	0	9	27	1.14357	133.7	15.1043	0.57898															13	6.16844	12	5.23218
K	0	9	30.1	1.15067	139.7	15.4232	0.579177	65	0.490901	71	-2.37453	0.915493	-0.0868329	40	3150	65799	56	33	154732	34	600506					58	57	57	57	1.01754	1
K	0	9	27	1.14357	131.2	15.6854	0.579332							40	3280	69690.8	57	35	193494	33	530079	7.5	3.94982	7	3.44361
K	0	9	30	1.15046	132	17.2176	0.580109							39	3600	79546.6	56	33	154732	34	600506	9	4.60484	7	3.44361
M	1	9	35.8	1.16076	137.1	19.0462	0.580821	64	0.490898	72.5	-1.8257	0.882759	-0.121805	41	3750	84297.1	54									60	61.5	62	63.5	0.967742	0.968504
M	1	9	39	1.16524	136	21.0856	0.581425	78	0.490932	82	7.66737	0.95122	-0.0495398	39	3900	89128.4	59									52	53.5	53.5	55.5	0.971963	0.963964
K	0	9	26	1.14096	128.8	15.6726	0.579324							40	2800	55659	53	32	137659	34	600506	13	6.16844	12.5	5.39003
K	0	9	56	1.18107	147.2	25.8448	0.582359	84	0.490942	95	21.585	0.884211	-0.120237	40	3850	87509.1	59	34	173316	36	762513	11	5.41475	12	5.23218	59	59	60	61	0.983333	0.967213
M	1	9	27	1.14357	136.4	14.5123	0.578582							39	3000	61391.9	51	33	154732	35	677834	10	5.01777	9	4.21312
K	0	9	25	1.13816	132.2	14.3046	0.578432							40	3050	62850.8	51	33	154732	36	762513	8	4.17344	10	4.56811
M	1	9	45	1.17207	139.5	23.1241	0.581889							40	3900	89128.4	61	34	173316	38	955800	12	5.79777	10	4.56811
K	0	9	27	1.14357	134.5	14.9252	0.578864							35	2800	55659	52	30	107725	33	530079	17	7.55064	15	6.13911
M	1	9	29.6	1.14961	133.8	16.5341	0.579786	59.5	0.490882	72	-2.37392	0.826389	-0.183967	39	3270	69389.1	49	33	154732	34	600506	9	4.60484	10	4.56811	51.5	51.5	54	53.5	0.953704	0.962617
K	0	9	48.3	1.17516	150.4	21.3526	0.581493	73	0.490922	85	11.5643	0.858824	-0.147889	39	3400	73341.4	54	34	173316	36	762513	16	7.21831	14	5.84695	62	62.5	64	64	0.96875	0.976562
M	1	9	34.9	1.15937	138.5	18.1939	0.580513	61.5	0.490889	75	0.626083	0.82	-0.191177	40	3700	82704.6	56	35	193494	36	762513					57	58	61.5	61	0.926829	0.95082
K	0	9	35.5	1.1603	131.3	20.592	0.581294							39	3200	67288	56	33	154732	33	530079	8	4.17344	7	3.44361
M	1	9	30	1.15046	136.4	16.1247	0.579575							40	2950	59943.1	55	32	137659	34	600506	18	7.87537	15	6.13911
K	0	9	25	1.13816	136	13.5164	0.577804															11	5.41475	11	4.9071
K	0	9	22.3	1.12946	123.1	14.716	0.578724	56.5	0.490868	63	-10.4666	0.896825	-0.106679	38	3250	68786.8	54	34	173316	35	677834					50	52	51.5	51	0.970874	1.01961
M	1	9	48	1.17489	137	25.5741	0.582319							36	3000	61391.9	64					17	7.55064	16	6.42244
K	0	9	46	1.17305	144.5	22.0304	0.581655															12	5.79777	15	6.13911
K	0	9	28.2	1.14649	126.2	17.7064	0.580319	57	0.490871	69.5	-3.97695	0.820144	-0.191015	36	2060	35986.3	49	29	94706.2	30	355938					55.5	54	54	53	1.02778	1.01887
K	0	9	37	1.16252	146.7	17.1926	0.580097	61.5	0.490889	75	1.51968	0.82	-0.191177		3600	79546.6	55									62	64	65	66	0.953846	0.969697
M	1	9	32.4	1.15513	142.3	16.0006	0.579508	61	0.490888	73	-1.42628	0.835616	-0.173615													58	59	59	61	0.983051	0.967213
K	0	9	34	1.15791	139.7	17.4215	0.580198								3500	76425.3	54	35	193494	35	677834	14	6.52805	12	5.23218
M	1	9	22	1.12838	128.6	13.3027	0.577616							40	3200	67288	52	33	154732	35	677834	10	5.01777	8	3.83946
K	0	9	29.4	1.14918	135.8	15.9422	0.579476	58	0.490875	66	-7.52931	0.878788	-0.126101	41	3300	70295.4	54	34	173316	35	677834					61.5	62	60	61	1.025	1.01639
K	0	9	31	1.15248	138.7	16.1142	0.579569							40	4200	99025.7	50	34	173316	35	677834	10.5	5.21811	13	5.54501
K	0	9	36.3	1.16151	143.5	17.628	0.580286	57	0.490871	74.5	0.968079	0.765101	-0.254621	40	3300	70295.4	54	31	122017	33	530079					67	64	65	65	1.03077	0.984615
K	0	9	51.5	1.17781	147.9	23.5435	0.581971	79	0.490934	88	14.4508	0.897727	-0.105715	37	2920	59078.8	52	32	137659	32	466119	12	5.79777	12	5.23218	66	65	66	66.5	1	0.977444
K	0	9	21	1.12456	127.8	12.8575	0.577197							37	2300	42086.7	49	30	107725	33	530079	9	4.60484	7	3.44361
M	1	9	28	1.14602	132.7	15.9007	0.579453							35	2400	44710.4	51	30	107725	29	308923	13	6.16844	14	5.84695
K	0	9	35	1.15952	138.4	18.2724	0.580543	63	0.490895	79	5.44744	0.797468	-0.216886	40	3250	68786.8	51	32	137659	33	530079					58	58.5	58	59	1	0.991525
M	1	9	28.9	1.14809	129.3	17.2863	0.580139	59	0.49088	68	-6.49081	0.867647	-0.138221	40	3500	76425.3	55	35	193494	36	762513					52	52.5	53.5	54	0.971963	0.972222
M	1	9	36.5	1.1618	137.4	19.3339	0.580917	65.5	0.490903	77	2.50148	0.850649	-0.156901	36	3100	64319.9	52	33	154732	34	600506
K	0	9	30	1.15046	136	16.2197	0.579625							37	3150	65799	53	33	154732	34	600506	10	5.01777	10	4.56811
K	0	9	26	1.14096	132	14.9219	0.578862							39	3150	65799	53	33	154732	34	600506	11	5.41475	11	4.9071
K	0	9	48.2	1.17507	139.2	24.8753	0.582208	77	0.49093	88	14.4301	0.875	-0.130211	40	3750	84297.1	53	32	137659	32	466119					59.5	59	60	61.5	0.991667	0.95935
M	1	9	44	1.17105	146.1	20.6135	0.5813							38	3250	68786.8	58	33	154732	33	530079	11	5.41475	11	4.9071
M	1	9	33	1.1562	141	16.5988	0.579818							40	3700	82704.6	55	35	193494	35	677834	13	6.16844	10	4.56811
M	1	9	31	1.15248	144.1	14.9291	0.578867							40	3100	64319.9	59	36	215353	35	677834	19	8.19309	16	6.42244
K	0	9	22.5	1.13017	129.7	13.3753	0.57768							39	3050	62850.8	51	32	137659	35	677834	13	6.16844	14	5.84695
K	0	9	41	1.16772	148.4	18.6173	0.580671							41	3500	76425.3	57	35	193494	35	677834	12.5	5.98456	13	5.54501
M	1	9	34	1.15791	137.3	18.0359	0.580452							39	3050	62850.8	50	34	173316	35	677834	16	7.21831	19	7.22684
K	0	9	22	1.12838	128.2	13.3859	0.57769							39	3400	73341.4	52	34	173316	35	677834	9	4.60484	7	3.44361
M	1	9	28	1.14602	132.4	15.9728	0.579493							40	3800	85898.7	57	36	215353	36	762513	14	6.52805	9.5	4.39277
K	0	9	44.5	1.17156	138.6	23.1651	0.581897							40	2800	55659	53			32	466119	14	6.52805	14	5.84695
M	1	9	34.6	1.15889	139.4	17.8054	0.580359	62	0.490891	73	-1.56306	0.849315	-0.158377	40	4600	112690	57	39	291892	39	1.06539e+06					63.5	62.5	65.5	64	0.969466	0.976562
K	0	9	31	1.15248	140.6	15.6816	0.57933							40	3550	77981.3	56	34	173316	32	466119	14	6.52805	12	5.23218
M	1	9	25	1.13816	129.1	14.9999	0.578913							40	3900	89128.4	57	32	137659	36	762513	12	5.79777	14	5.84695
K	0	9	33	1.1562	137.5	17.4545	0.580212							38	3100	64319.9	55	32	137659	35	677834	11.5	5.60789	9	4.21312
M	1	9	30.02	1.1505	132.6	17.0735	0.580043	64	0.490898	72	-2.60101	0.888889	-0.115195	40	3150	65799	53	33	154732	32	466119					53	52.5	55	54	0.963636	0.972222
K	0	9	29	1.14831	137.8	15.2721	0.579085							38	2700	52855.8	51	31	122017	34	600506	12.5	5.98456	13	5.54501
K	0	9	26.5	1.14229	131.7	15.2783	0.579089															11	5.41475	13	5.54501
M	1	9	47	1.17399	148	21.4573	0.581519							42	3600	79546.6	55	34	173316	33	530079	20.5	8.6576	17	6.69773
M	1	9	35.8	1.16076	141.4	17.9054	0.5804	60.5	0.490886	77	2.37836	0.785714	-0.230478	39	3950	90756.4	59	36	215353	36	762513	10	5.01777	9	4.21312	58	57	60	59	0.966667	0.966102
K	0	9	49.1	1.17585	146.2	22.9714	0.581858	67	0.490907	89	15.3166	0.752809	-0.269211													60	61	63	64	0.952381	0.953125
K	0	9	27.9	1.14578	136.4	14.996	0.57891	58	0.490875	68	-5.68672	0.852941	-0.154369	39	3150	65799	50	31	122017	34	600506					59	58.5	60	59.5	0.983333	0.983193
M	1	9	38.5	1.16458	139.5	19.7839	0.581059							40	3160	66096	57					19	8.19309	15.5	6.28183
M	1	9	31	1.15248	144	14.9498	0.57888							40	4150	97354.8	57					18.5	8.03507	19	7.22684
K	0	9	33	1.1562	133.7	18.4608	0.580614							41	3450	74878.7	54					15	6.87771	12.5	5.39003
K	0	9	30	1.15046	132.7	17.0365	0.580026							39	2650	51470.4	52					11	5.41475	13	5.54501
K	0	9	24.9	1.13787	135.7	13.522	0.577808	52.5	0.490847	65	-8.70736	0.807692	-0.205165	39	3000	61391.9	54									55	55.5	58	57	0.948276	0.973684
K	0	9	21	1.12456	127.5	12.9181	0.577256							37	2800	55659	50	30	107725	31	408207	13	6.16844	12	5.23218
M	1	9	27.5	1.14482	132.9	15.5698	0.579265	55	0.490861	67.5	-7.15261	0.814815	-0.197054	40	3450	74878.7	60	35	193494	34	600506					59	58	60	62	0.983333	0.935484
K	0	9	47.2	1.17417	143	23.0818	0.581881	74	0.490925	87.5	13.772	0.845714	-0.162367	40	3000	61391.9	51	32	137659	31	408207					56	57.5	58.5	59	0.957265	0.974576
K	0	9	28	1.14602	131.8	16.1186	0.579572							39	3250	68786.8	52	35	193494	35	677834	16.5	7.38546	14	5.84695
K	0	9	33.7	1.1574	141	16.9509	0.579987	57	0.490871	72	-1.74532	0.791667	-0.223579	40	4000	92393.1	57	35	193494	35	677834	10	5.01777	10	4.56811	61.5	61.5	64	63.5	0.960938	0.968504
M	1	9	40.1	1.16663	127.3	24.745	0.582186	70	0.490915	82	7.3061	0.853659	-0.153577	37	3350	71813.6	51									55	54	56	56	0.982143	0.964286
K	0	9	24	1.13515	134.7	13.2274	0.577548							40	2900	58504.6	55	32	137659	31	408207	7.5	3.94982	7.5	3.64457
K	0	9	30	1.15046	140.4	15.219	0.579052															13	6.16844	12	5.23218
M	1	9	43	1.16998	142	21.3251	0.581486	81	0.490937	83	8.28214	0.975904	-0.0242791	40	3700	82704.6	56	35	193494	37	855008					55	55	54.5	58	1.00917	0.948276
K	0	9	28.9	1.14809	131.2	16.7892	0.579911	64	0.490898	67	-6.78837	0.955224	-0.0454145	39	3150	65799	54	33	154732	32	466119	8	4.17344	8	3.83946	54	55	56	58.5	0.964286	0.940171
M	1	9	26	1.14096	132.3	14.8544	0.578817							39	4100	95692.4	58	37	238978	36	762513	6	3.24078	6	3.02074
M	1	9	37	1.16252	139	19.1501	0.580856								2950	59943.1	56	33	154732	35	677834	17	7.55064	13	5.54501
M	1	9	22	1.12838	124.7	14.1478	0.578314	52	0.490844	65	-9.76682	0.8	-0.213975	40	3250	68786.8										54	54	53	53	1.01887	1.01887
K	0	9	41.9	1.16876	140.7	21.1654	0.581446	70	0.490915	85	11.1703	0.823529	-0.18719	40	3000	61391.9	55	33	154732	32	466119	11	5.41475	11	4.9071	56	55	56	57	1	0.964912
K	0	9	63.4	1.18552	152.5	27.2615	0.582555	78	0.490932	95.5	21.6688	0.816754	-0.194854	38	3850	87509.1	54	33	154732	33	530079					64	64	68	69.5	0.941176	0.920863
K	0	9	36.4	1.16165	145.1	17.2889	0.58014	62	0.490891	75.5	1.65848	0.821192	-0.189829													61	62	60	60	1.01667	1.03333
K	0	9	30	1.15046	136.2	16.1721	0.5796							37	2450	46039.7	50	30	107725	31	408207	13	6.16844	9.5	4.39277
K	0	9	29	1.14831	128.8	17.481	0.580224							40	3050	62850.8	55	34	173316	33	530079	14	6.52805	11	4.9071
M	1	9	56.1	1.18114	142.2	27.7437	0.582615	85	0.490943	94	19.1926	0.904255	-0.0987498	40	3800	85898.7	56	35	193494	34	600506					51	53	54	56.5	0.944444	0.938053
M	1	9	35	1.15952	141.5	17.4806	0.580224	62	0.490891	73	-1.81074	0.849315	-0.158377	40	3600	79546.6	60	37	238978	38	955800					66	65	68.5	69.5	0.963504	0.935252
K	0	9	51	1.17742	145.9	23.9585	0.582049							38	2600	50096	52	31	122017	34	600506	16	7.21831	16	6.42244
M	1	9	49	1.17577	146.5	22.8308	0.581829	85	0.490943	88	13.1816	0.965909	-0.0344588	39	3250	68786.8	62									58	56.5	58.5	56	0.991453	1.00893
K	0	9	33.1	1.15637	129.9	19.616	0.581007	63	0.490895	75	1.1172	0.84	-0.168722													57	55	54	56	1.05556	0.982143
K	0	9	57	1.18173	151	24.9989	0.582228															5	2.72866	5	2.56395
K	0	9	40.7	1.16736	147.3	18.7581	0.580721	63	0.490895	82	8.10688	0.768293	-0.250856	40	3700	82704.6	59	35	193494	37	855008					70	67	69	68	1.01449	0.985294
K	0	9	29	1.14831	133.5	16.2718	0.579652								2500	47380.5	50	32	137659	32	466119	9	4.60484	6	3.02074
K	0	9	30	1.15046	137.4	15.8909	0.579448							38	2940	59654.6	52	31	122017	32	466119	14	6.52805	13	5.54501
K	0	9	29.2	1.14875	134.2	16.2135	0.579622	58	0.490875	68	-5.94144	0.852941	-0.154369	39	3200	67288	55	32	137659	36	762513	10	5.01777	9	4.21312	60	58	59	60	1.01695	0.966667
K	0	9	29.9	1.15025	136	16.1657	0.579597	65	0.490901	71	-2.94208	0.915493	-0.0868329	39	3350	71813.6	55	36	215353	35	677834	10	5.01777	8	3.83946	60	60.5	58.5	57.5	1.02564	1.05217
K	0	9	27.3	1.14432	135.9	14.7817	0.578769	49	0.490824	68	-5.95504	0.720588	-0.308171	39	3400	73341.4	53	34	173316	34	600506					57	58	55	56.5	1.03636	1.02655
K	0	9	23	1.1319	130.3	13.5469	0.57783								3650	81121	52					7	3.72025	5.5	2.79713
K	0	9	33	1.1562	137	17.5822	0.580267								3700	82704.6	58	35	193494	35	677834	7.5	3.94982	8	3.83946
K	0	9	43.8	1.17084	146.7	20.3523	0.581227	69	0.490913	82	8.03464	0.841463	-0.167092	41	3300	70295.4	54	31	122017	31	408207					64	62	59	61	1.08475	1.01639
K	0	9	29.2	1.14875	133.9	16.2863	0.57966	55	0.490861	68	-5.96536	0.808824	-0.203874		2650	51470.4	51									58	58	56	56	1.03571	1.03571
K	0	9	26	1.14096	129.4	15.5276	0.57924							36	2600	50096	52			34	600506	7	3.72025	5	2.56395
M	1	9	26	1.14096	128	15.8691	0.579436							40	3200	67288	53	31	122017	35	677834	10	5.01777	9.5	4.39277
K	0	9	33	1.1562	140	16.8367	0.579933							36	2200	39510.6	50	30	107725	32	466119	12	5.79777	13	5.54501
M	1	9	42.3	1.16921	146.5	19.709	0.581036	67	0.490907	80.5	5.58933	0.832298	-0.17733	38	3600	79546.6	52	34	173316	35	677834					61	59	64	64	0.953125	0.921875
M	1	9	25.7	1.14014	130.4	15.1139	0.578986	58.5	0.490878	64	-10.921	0.914062	-0.0883447	42	4250	100705	60					9.5	4.81344	8	3.83946	53	52	54.5	55	0.972477	0.945455
K	0	9	42	1.16887	136.1	22.6743	0.581796							40	3050	62850.8	55	32	137659	33	530079	17.5	7.71392	16	6.42244
M	1	9	35.1	1.15968	153.2	14.9551	0.578884	56	0.490866	69	-5.9313	0.811594	-0.200717	40	4000	92393.1	60					8.5	4.39164	6.5	3.23592	59.5	59.5	60	59	0.991667	1.00847
M	1	9	29.7	1.14983	137.4	15.732	0.579358	61	0.490888	70	-4.9313	0.871429	-0.134097	39	3530	77357.8	56	35	193494	36	762513					57	56	58	58.5	0.982759	0.957265
K	0	9	28.7	1.14764	135	15.7476	0.579367	56	0.490866	69	-4.99632	0.811594	-0.200717	40	2900	58504.6	50									56	55.5	55.5	54.5	1.00901	1.01835
M	1	9	47.3	1.17426	138.6	24.6226	0.582165	84	0.490942	84	9.06542	1	0	40	3600	79546.6	60	33	154732	33	530079					61	60	64	63.5	0.953125	0.944882
M	1	9	25	1.13816	135.2	13.6769	0.577939							40	3400	73341.4	53	35	193494	33	530079	15	6.87771	13.5	5.69727
K	0	9	35.1	1.15968	137.2	18.6466	0.580681	69.5	0.490914	78.5	4.49335	0.88535	-0.119007	40	3400	73341.4	52	35	193494	34	600506					57.5	58	60.5	61	0.950413	0.95082
M	1	9	43.5	1.17052	140.6	22.0049	0.581649							34	2300	42086.7	50	29	94706.2	33	530079	15	6.87771	12.5	5.39003
K	0	9	29	1.14831	136.5	15.5644	0.579261								3000	61391.9	51					12	5.79777	12.5	5.39003
K	0	9	29	1.14831	133.4	16.2962	0.579665							39	3400	73341.4						13	6.16844	13	5.54501
M	1	9	22.2	1.1291	123.2	14.6262	0.578662	58.5	0.490878	62.5	-12.4655	0.936	-0.0653184													51	49.5	51.5	53	0.990291	0.933962
K	0	9	34.4	1.15856	136.3	18.5168	0.580634	59	0.49088	77	2.96505	0.766234	-0.253284	40	3450	74878.7	54	32	137659	35	677834					57	56.5	59	59	0.966102	0.957627
K	0	9	47.6	1.17453	140.9	23.9765	0.582052	78	0.490932	86	11.9553	0.906977	-0.0958554	38	4500	109225	39	33	154732	31	408207	15.5	7.04909	17	6.69773	56	58	58	60	0.965517	0.966667
K	0	9	28	1.14602	135.4	15.2729	0.579086								3050	62850.8	53	31	122017	36	762513	13	6.16844	11	4.9071
K	0	9	30	1.15046	133.4	16.8581	0.579943							40	2800	55659	52	30	107725	30	355938	10.5	5.21811	7	3.44361
M	1	9	35	1.15952	139.1	18.089	0.580472								4600	112690	59	37	238978	36	762513	12	5.79777	10	4.56811
M	1	9	28.5	1.14718	141.3	14.2745	0.57841							39	2900	58504.6	53	32	137659	34	600506	11	5.41475	11	4.9071
K	0	9	35.4	1.16015	141	17.8059	0.58036	61	0.490888	77	2.92437	0.792208	-0.222954	41	3500	76425.3	52	33	154732	32	466119					57	59	61	62	0.934426	0.951613
K	0	9	37.4	1.16309	150	16.6222	0.57983	63	0.490895	82	7.92377	0.768293	-0.250856	38	2900	58504.6	51	32	137659	35	677834	5	2.72866	5.5	2.79713	63	64	66	65	0.954545	0.984615
M	1	9	26.8	1.14307	131	15.6168	0.579292	58	0.490875	66.5	-8.52746	0.87218	-0.133278													53	52	54.5	54	0.972477	0.962963
K	0	9	26.2	1.1415	132	15.0367	0.578937	62	0.490891	71	-3.09628	0.873239	-0.132125	38	3500	76425.3	56	35	193494	34	600506	8	4.17344	8.5	4.02882	56	56.5	57	57	0.982456	0.991228
M	1	9	25.7	1.14014	137.1	13.6728	0.577936	56.75	0.49087	64.75	-10.2851	0.876448	-0.128639	39	3200	67288	56	32	137659	33	530079					58.5	56.5	62.5	59.5	0.936	0.94958
K	0	9	27	1.14357	133	15.2637	0.57908															13	6.16844	10	4.56811
K	0	9	33	1.1562	138.5	17.2034	0.580102							40	3800	85898.7	58	35	193494	36	762513	13	6.16844	11.5	5.07127
K	0	9	35	1.15952	140.6	17.7051	0.580318							40	4000	92393.1	54	37.5	251482	36	762513	16.5	7.38546	15	6.13911
M	1	9	48	1.17489	146.6	22.3343	0.581723							42	3050	62850.8	56	33	154732	35	677834	19	8.19309	17	6.69773
K	0	9	28.9	1.14809	143.4	14.054	0.578242	56	0.490866	68	-6.12016	0.823529	-0.18719	40	3250	68786.8	54									66	66	62	63	1.06452	1.04762
K	0	9	27.1	1.14383	137.5	14.3339	0.578453	61	0.490888	69	-5.12724	0.884058	-0.120401	34	2200	39510.6	48	29	94706.2	30	355938	6	3.24078	6	3.02074	52	53	57	56	0.912281	0.946429
M	1	9	35.3	1.15999	147.4	16.2472	0.57964	54	0.490856	74	-1.06549	0.72973	-0.297009	39	3210	67587	54	31	122017	34	600506	16	7.21831	13	5.54501	62	62	64	64	0.96875	0.96875
K	0	9	25.8	1.14042	131.2	14.9883	0.578905	54.5	0.490858	67.5	-6.62782	0.807407	-0.205491	40	3000	61391.9	52	32	137659	33	530079
K	0	9	37.9	1.16378	138	19.9013	0.581095	69	0.490913	76.5	2.36952	0.901961	-0.101194	40	3300	70295.4	58	33	154732	33	530079					59	59	60	61	0.983333	0.967213
M	1	9	32.9	1.15602	144.6	15.7347	0.57936	61	0.490888	72	-3.07581	0.847222	-0.160695	34	1900	32080.7	49	29	94706.2	31	408207					59	60	58.5	60	1.00855	1
M	1	9	41.8	1.16865	138.8	21.6969	0.581577	64	0.490898	78.5	3.4236	0.815287	-0.196519	40	2950	59943.1	57									53	54	54	55.5	0.981481	0.972973
K	0	9	29	1.14831	141.1	14.5661	0.57862	55	0.490861	68	-6.13815	0.808824	-0.203874													56.5	59	59	61	0.957627	0.967213
M	1	9	23.2	1.13257	130.5	13.6228	0.577894	54	0.490856	67	-8.08791	0.80597	-0.207133	42	3350	71813.6	52	32	137659	35.5	719226	7	3.72025	6	3.02074	52.5	53	54.5	56	0.963303	0.946429
M	1	9	44.5	1.17156	145.2	21.107	0.581431							36	2800	55659	48					18	7.87537	16	6.42244
M	1	9	45.6	1.17266	146.6	21.2176	0.581459	76	0.490929	87	11.8797	0.873563	-0.131773		2800	55659	56									59	59	62	61.5	0.951613	0.95935
K	0	9	38	1.16391	135.1	20.8196	0.581355							40	3600	79546.6	56					5	2.72866	8	3.83946
M	1	9	28	1.14602	140.1	14.2653	0.578403							38	3200	67288	55	33	154732	35	677834	12	5.79777	9	4.21312
K	0	9	21	1.12456	117.2	15.2885	0.579095							39	3750	84297.1	51	33	154732	33	530079	8.5	4.39164	7	3.44361
K	0	9	30.8	1.15209	128.7	18.5949	0.580663
K	0	9	28.7	1.14764	139.6	14.7269	0.578731	54	0.490856	65.5	-8.71304	0.824427	-0.186177	42	2250	40792.6										64	61.5	63	63.5	1.01587	0.968504
K	0	9	29.2	1.14875	140.3	14.8343	0.578804	56	0.490866	70	-4.21304	0.8	-0.213975	42	3100	64319.9										64	64.5	64.5	64	0.992248	1.00781
M	1	9	32.1	1.15458	141.5	16.0322	0.579525	57.5	0.490873	70	-5.15129	0.821429	-0.189562		3850	87509.1	58									58	59	61.5	62	0.943089	0.951613
K	0	9	32	1.15439	133	18.0903	0.580473							40	3450	74878.7	52	33	154732	34	600506	19	8.19309	16	6.42244
M	1	9	48.5	1.17533	144	23.3893	0.581942	78.5	0.490933	87	11.8307	0.902299	-0.100834		3400	73341.4	53
M	1	9	31.4	1.15326	141.5	15.6826	0.57933	56	0.490866	59	-16.179	0.949153	-0.0516735	40	3600	79546.6	56	36	215353	36	762513	14.5	6.70407	14	5.84695	60	60	63	63	0.952381	0.952381
K	0	9	45.2	1.17226	144.4	21.6772	0.581572	75	0.490927	86	11.756	0.872093	-0.133373	38	3150	65799	51									60	59	59.5	59	1.0084	1
K	0	9	36.5	1.1618	139	18.8914	0.580768								3200	67288	52					10	5.01777	9	4.21312
M	1	9	31.2	1.15287	140	15.9184	0.579463	59	0.49088	69	-6.19968	0.855072	-0.152018	39	3340	71509.2	57	33	154732	34	600506	11	5.41475	7	3.44361	54	54	55	56	0.981818	0.964286
M	1	9	33.5	1.15706	140.7	16.9222	0.579973							40	3100	64319.9	54	33.2	158325	35	677834	20	8.5043	16	6.42244
K	0	9	33.5	1.15706	133.3	18.8532	0.580755							41	3750	84297.1	58	35	193494	35	677834	11	5.41475	9	4.21312
K	0	9	34	1.15791	141.8	16.9093	0.579967							38	3350	71813.6	51	34	173316	34	600506	12	5.79777	11	4.9071
M	1	9	29	1.14831	136.1	15.656	0.579315							38	3450	74878.7	54	33	154732	37	855008	9	4.60484	8	3.83946
K	0	9	32	1.15439	146.1	14.9917	0.578908															11	5.41475	12	5.23218
M	1	9	37.6	1.16337	141.9	18.6734	0.580691	64	0.490898	76	0.768814	0.842105	-0.166378	37	3000	61391.9	54	33	154732	34	600506
K	0	9	26	1.14096	133.6	14.5667	0.578621							34	2000	34506.2	47	28	82885.2	31	408207	11	5.41475	10	4.56811
K	0	9	22	1.12838	127.4	13.5545	0.577836							34	1900	32080.7	47	26	62545.7	31	408207	12	5.79777	11.5	5.07127
K	0	9	26	1.14096	136.7	13.9135	0.578132															9	4.60484	12	5.23218
K	0	9	27	1.14357	132.5	15.3791	0.579151							39	3250	68786.8	57	34	173316	32	466119	14	6.52805	14	5.84695
M	1	9	39	1.16524	142.5	19.2059	0.580875	65	0.490901	82	6.74871	0.792683	-0.222405	39	2810	55941.6	56	31	122017	34	600506	9.5	4.81344	7.5	3.64457	55	55	60	57	0.916667	0.964912
M	1	9	29.9	1.15025	130.5	17.557	0.580256	61	0.490888	69.5	-5.75449	0.877698	-0.127283	37	3200	67288	57									60	59	62	61.5	0.967742	0.95935
M	1	9	30.5	1.15149	136.8	16.2977	0.579666							40	3450	74878.7	54	35	193494	35	677834	19	8.19309	15	6.13911
M	1	9	33.5	1.15706	143.1	16.3593	0.579698	62	0.490891	70	-5.26161	0.885714	-0.118614	38	3050	62850.8	55	33.5	163830	34.5	638280	11	5.41475	10	4.56811	61	61	65	63	0.938462	0.968254
M	1	9	34.1	1.15807	141.5	17.0311	0.580024	65	0.490901	72	-3.26482	0.902778	-0.100323	40	3720	83340.5	55	34	173316	36	762513					50	52	53	54	0.943396	0.962963
K	0	9	36.6	1.16195	139.6	18.7806	0.580729	62.5	0.490893	77	2.67344	0.811688	-0.200609		3000	61391.9	54	31	122017	32	466119					61	59	59	60	1.0339	0.983333
K	0	9	29	1.14831	133.3	16.3207	0.579678	57	0.490871	70	-4.33421	0.814286	-0.197655	38	3250	68786.8	52	32	137659	34	600506
K	0	9	30	1.15046	142.9	14.6912	0.578707							38	2900	58504.6	54	32	137659	33	530079	12	5.79777	13	5.54501
M	1	9	29.9	1.15025	140.7	15.1037	0.57898	60	0.490884	70	-5.28545	0.857143	-0.149738	39	3550	77981.3	57	34	173316	35	677834					57.5	58	60	60	0.958333	0.966667
K	0	9	32.7	1.15567	139.2	16.876	0.579952	52.5	0.490847	72	-2.3472	0.729167	-0.297694	40	3400	73341.4	52	33	154732	34	600506					63	60.5	64	63.5	0.984375	0.952756
K	0	9	31	1.15248	136.5	16.6378	0.579837							40	2500	47380.5	50	31	122017	32	466119	14	6.52805	11	4.9071
K	0	9	32	1.15439	136.5	17.1745	0.580089							40	3250	68786.8	52	33	154732	34	600506	11	5.41475	10	4.56811
M	1	9	25	1.13816	131.4	14.4794	0.578559							38	2800	55659	53	31	122017	33	530079	14	6.52805	10	4.56811
M	1	9	30	1.15046	138.6	15.6169	0.579292							38	3100	64319.9	52			34	600506	13	6.16844	12	5.23218
K	0	9	24	1.13515	131.5	13.879	0.578105							37	2800	55659	51	32	137659	34	600506	6.5	3.48414	6	3.02074
K	0	10	44	1.17105	143	21.5169	0.581533							39	3050	62850.8	51	34	173316	36	762513	16	7.21831	13	5.54501
K	0	10	32	1.15439	133	18.0903	0.580473															11.5	5.60789	7	3.44361
M	1	10	33	1.1562	135.5	17.9736	0.580427							38	3050	62850.8	54	34	173316	35	677834	10	5.01777	10	4.56811
K	0	10	40	1.16651	140.8	20.1769	0.581176							40	2930	59366.5	53	32	137659	33	530079	16	7.21831	14	5.84695
M	1	10	28	1.14602	124.6	18.0352	0.580451							40	2700	52855.8	51	31	122017	34	600506	10	5.01777	11	4.9071
K	0	10	39.8	1.16626	143.8	19.2471	0.580888	73	0.490922	83.5	9.07342	0.874251	-0.131025	39	3050	62850.8	53	32	137659	34	600506	11.5	5.60789	10	4.56811	57	57	58	58.5	0.982759	0.974359
K	0	10	27	1.14357	129.5	16.0999	0.579562															9	4.60484	10	4.56811
M	1	10	28	1.14602	135.8	15.183	0.57903							40	3500	76425.3	55	35	193494	34	600506	18	7.87537	18	6.96567
K	0	10	35	1.15952	147.2	16.153	0.57959							40	3400	73341.4	59	32	137659	34	600506	11.5	5.60789	11.5	5.07127
M	1	10	35	1.15952	146.5	16.3077	0.579671							40	3450	74878.7	54	35	193494	33	530079	19.5	8.34948	18.5	7.09706
K	0	10	27.6	1.14506	139.2	14.244	0.578387	60.5	0.490886	68.5	-5.96836	0.883212	-0.121315	37	2650	51470.4	54	31	122017	33	530079
M	1	10	47	1.17399	140.9	23.6742	0.581996							39	2550	48732.7	52	33	154732	32	466119	16	7.21831	14	5.84695
K	0	10	33.8	1.15757	140.5	17.1224	0.580066	61	0.490888	75	0.521812	0.813333	-0.198738	40	2950	59943.1	51	30	107725	31	408207					61	62	61.5	62.5	0.99187	0.992
M	1	10	49.6	1.17627	140.9	24.9839	0.582225	78	0.490932	86.5	11.0804	0.901734	-0.101436	41	4650	114435	57	38	264461	37	855008					61	59	61.5	63	0.99187	0.936508
K	0	10	26	1.14096	133.3	14.6323	0.578666							40	2520	47920	51	33	154732	32	466119	12	5.79777	11	4.9071
K	0	10	50	1.17661	146.2	23.3924	0.581942							39	3250	68786.8	54			34	600506	15	6.87771	14	5.84695
M	1	10	32.5	1.15531	133.5	18.2356	0.580529								3380	72729.1	52	35	193494	34	600506	15	6.87771	16.5	6.56105
K	0	10	23.8	1.13452	136.8	12.7176	0.577057	61.5	0.490889	76	1.50117	0.809211	-0.203433	39	2400	44710.4	48	30.5	114707			10	5.01777	9	4.21312	54	54	53	52.5	1.01887	1.02857
M	1	10	26	1.14096	143.3	12.6614	0.576999								3150	65799	56	32	137659	33	530079	9	4.60484	10	4.56811
M	1	10	28	1.14602	135.2	15.3181	0.579114							39	2900	58504.6	53	34	173316	33	530079	11	5.41475	10	4.56811
M	1	10	33	1.1562	142.4	16.274	0.579654							41	3250	68786.8	54	34	173316	33	530079	15	6.87771	15	6.13911
M	1	10	27	1.14357	129.2	16.1748	0.579602							40	3150	65799	53	33	154732	33	530079	17.5	7.71392	18	6.96567
M	1	10	31.6	1.15364	136.3	17.0096	0.580014	63	0.490895	66	-9.45058	0.954545	-0.0461126	40	4050	94038.4	58	36	215353	34	600506					63	64	65.5	65.5	0.961832	0.977099
K	0	10	25	1.13816	129.3	14.9535	0.578883							40	2400	44710.4	49					14	6.52805	13	5.54501
M	1	10	32	1.15439	142.6	15.7366	0.579361							40	3350	71813.6	58	35	193494	36	762513	16	7.21831	13	5.54501
M	1	10	35	1.15952	140	17.8571	0.58038							37	3250	68786.8	55	34	173316	34	600506	15	6.87771	14	5.84695
K	0	10	49.1	1.17585	139.5	25.2309	0.582265	78	0.490932	88	13.4702	0.886364	-0.117914	40	4100	95692.4	53	37	238978	35	677834					60	57.5	60	59	1	0.974576
K	0	10	40	1.16651	148	18.2615	0.580539								3150	65799	50					11	5.41475	10	4.56811
M	1	10	30	1.15046	132.5	17.0879	0.58005							33	2900	58504.6	50	32	137659	33	530079	17	7.55064	13	5.54501
M	1	10	20	1.12039	131.7	11.5308	0.57568							40	2150	38240.7	44	29	94706.2	36	762513	11	5.41475	6	3.02074
K	0	10	24.2	1.13577	128.5	14.6558	0.578683	55	0.490861	60.5	-14.0949	0.909091	-0.0936107	39	2180	39001.2	47	32	137659	32	466119					56	55	56	58	1	0.948276
K	0	10	42	1.16887	148.8	18.969	0.580795							39	3400	73341.4	56	33	154732	36	762513	11	5.41475	11	4.9071
K	0	10	31	1.15248	143	15.1597	0.579015								3360	72118.4	56					13	6.16844	9	4.21312
K	0	10	31	1.15248	137.7	16.3491	0.579692															16	7.21831	12	5.23218
K	0	10	31.5	1.15345	139	16.3035	0.579669	66	0.490904	73	-1.62584	0.90411	-0.0989049													55.5	55	57	56.5	0.973684	0.973451
M	1	10	23.6	1.13388	130.2	13.9216	0.578139	55	0.490861	67	-8.57442	0.820896	-0.190165	40	2950	59943.1	54	31	122017	32	466119					52.5	54	58	61.5	0.905172	0.878049
M	1	10	29.7	1.14983	137.3	15.7549	0.579371	59	0.49088	71	-4.58473	0.830986	-0.178801	41	3900	89128.4	54	36	215353	36	762513					58	58	57	56.5	1.01754	1.02655
K	0	10	35	1.15952	129.7	20.806	0.581352							40	2600	50096	49	32	137659	32	466119	11	5.41475	10.5	4.73946
M	1	10	27	1.14357	126.4	16.8993	0.579963								3000	61391.9	52	33	154732	33	530079	14.5	6.70407	13	5.54501
K	0	10	44.2	1.17125	135.5	24.0737	0.58207	85	0.490943	84	9.3432	1.0119	0.011861	40	3300	70295.4	54	34	173316	34	600506					58	59	56.5	57	1.02655	1.03509
M	1	10	41.8	1.16865	143.5	20.2989	0.581212	72	0.49092	81	5.40495	0.888889	-0.115195	40	3400	73341.4	53	33	154732	34	600506					56	56	57	59	0.982456	0.949153
M	1	10	25	1.13816	129.9	14.8157	0.578791							39	3000	61391.9	53	32	137659	35	677834	10.5	5.21811	7	3.44361
K	0	10	30	1.15046	139.8	15.3499	0.579133							36	3200	67288	54	33	154732	32	466119	11	5.41475	10.5	4.73946
M	1	10	27	1.14357	133.3	15.1951	0.579037							40	3000	61391.9	57					15	6.87771	11	4.9071
M	1	10	36	1.16106	146.6	16.7508	0.579892							40	3000	61391.9	53	31	122017	34	600506	14.5	6.70407	16	6.42244
M	1	10	54.5	1.18004	143.6	26.4294	0.582443	88	0.490947	89	13.374	0.988764	-0.0112754	34	2000	34506.2	46	26	62545.7	30	355938					55.5	56.5	57	58	0.973684	0.974138
K	0	10	23.5	1.13355	129.3	14.0563	0.578244															6	3.24078	6.5	3.23592
M	1	10	42.6	1.16955	139	22.0485	0.581659	74	0.490925	82	6.34303	0.902439	-0.100684	38	2600	50096	51	30	107725	32	466119					60	58	64	65.5	0.9375	0.885496
M	1	10	31	1.15248	139.1	16.0217	0.57952							38	3300	70295.4	54	34	173316	34	600506	11	5.41475	8	3.83946
K	0	10	39	1.16524	134.2	21.6551	0.581567							40	3400	73341.4	51	35	193494	34	600506	13	6.16844	10	4.56811
K	0	10	36.5	1.1618	145.9	17.1468	0.580077							41	3800	85898.7	58	34	173316	36	762513	10.5	5.21811	10.5	4.73946
K	0	10	43	1.16998	145	20.4518	0.581255								3650	81121	56	33	154732	32	466119	10.5	5.21811	12	5.23218
M	1	10	32	1.15439	144.4	15.3467	0.579131	60	0.490884	72	-3.67491	0.833333	-0.17617	39	3800	85898.7	58	36	215353	35	677834
K	0	10	31.6	1.15364	137.5	16.714	0.579874	58.5	0.490878	74.5	-0.239357	0.785235	-0.231035	40	3300	70295.4										54.5	53	55	52	0.990909	1.01923
K	0	10	40	1.16651	139.5	20.5547	0.581283							37	3000	61391.9	51	31	122017	34	600506	12	5.79777	10	4.56811
K	0	10	25	1.13816	136.7	13.3784	0.577683							32	1500	22928	43	28	82885.2	31	408207	12.5	5.98456	10	4.56811
M	1	10	37.6	1.16337	144.8	17.9329	0.580411	57.5	0.490873	76	0.315186	0.756579	-0.26472	39	3600	79546.6	56									61	61.5	63	64	0.968254	0.960938
K	0	10	38.5	1.16458	143.3	18.7486	0.580718							39	3000	61391.9	54	33	154732	34	600506	17	7.55064	19	7.22684
M	1	10	26	1.14096	124.2	16.8551	0.579942	56	0.490866	69	-6.69825	0.811594	-0.200717	37	2650	51470.4	50	31	122017	32	466119					50.5	50	53	53	0.95283	0.943396
M	1	10	29.2	1.14875	137.6	15.4222	0.579177	56	0.490866	67	-8.69825	0.835821	-0.173387	37	2800	55659	52			36	762513					57	58	56	58	1.01786	1
K	0	10	40	1.16651	137.6	21.1263	0.581436							40	2900	58504.6	54	33	154732	35	677834	10	5.01777	8	3.83946
M	1	10	32.4	1.15513	141	16.297	0.579666	60	0.490884	73	-2.72921	0.821918	-0.189009	34	2500	47380.5	48	30	107725	32	466119					58	58	59.5	60	0.97479	0.966667
K	0	10	23	1.1319	127.9	14.06	0.578247															12	5.79777	9	4.21312
M	1	10	50.4	1.17693	145	23.9715	0.582051	74	0.490925	91.5	15.7632	0.808743	-0.203966	40	4100	95692.4	57	33	154732	34	600506
K	0	10	46.2	1.17324	141.7	23.0092	0.581866	79	0.490934	89	14.2	0.88764	-0.116539	40	2350	43392.7	53	31	122017	33	530079	11	5.41475	11	4.9071	57	59.5	60	60	0.95	0.991667
K	0	10	28	1.14602	138.5	14.5968	0.578642	54	0.490856	66.5	-8.31882	0.81203	-0.20022	38	2280	41567.6	50	28	82885.2	32	466119	14	6.52805	8.5	4.02882	55	55.5	61	59.5	0.982143	1.01681
K	0	10	29.3	1.14897	140.1	14.9276	0.578866	54	0.490856	66	-8.81882	0.818182	-0.193235	38	2730	53692.2	52	30	107725	33	530079	11	5.41475	9	4.21312	57	56	60	58.5	0.95	0.957265
M	1	10	31	1.15248	136.5	16.6378	0.579837	57	0.490871	70	-5.7674	0.814286	-0.197655	36	3750	84297.1	54	34	173316	35	677834					52.5	54	59	60	0.889831	0.9
K	0	10	33	1.1562	140.8	16.646	0.579841							40	3600	79546.6	55	34	173316	36	762513	9	4.60484	8	3.83946
K	0	10	40	1.16651	137.6	21.1263	0.581436															10	5.01777	11	4.9071
K	0	10	30.4	1.15128	134.5	16.8046	0.579918	64	0.490898	73	-1.83224	0.876712	-0.128352	40	3400	73341.4	59	33	154732	34	600506					64	64	69	67	0.927536	0.955224
M	1	10	36	1.16106	140.8	18.1592	0.5805							35	2500	47380.5	56	30	107725	32	466119	10	5.01777	10	4.56811
M	1	10	46.5	1.17352	148.5	21.0863	0.581425							40	4050	94038.4	60	37	238978	37	855008	17	7.55064	12	5.23218
M	1	10	29	1.14831	144.1	13.9659	0.578174							40	4100	95692.4	55	37	238978	36	762513	14	6.52805	9	4.21312
K	0	10	26	1.14096	128	15.8691	0.579436							39	3280	69690.8	53	32	137659	34	600506	9.5	4.81344	9.5	4.39277
K	0	10	31	1.15248	136.2	16.7112	0.579873							40	3900	89128.4	50	32	137659	35	677834	13	6.16844	12	5.23218
M	1	10	33.9	1.15774	141	17.0515	0.580033	68	0.49091	74	-1.80145	0.918919	-0.0832179	34	2150	38240.7	54	29	94706.2	31	408207					60	60	59	61	1.01695	0.983607
K	0	10	22	1.12838	128.5	13.3234	0.577634															9	4.60484	9.5	4.39277
M	1	10	32.7	1.15567	144.2	15.726	0.579355	60.5	0.490886	70	-5.81178	0.864286	-0.141897	37	3200	67288	52	31	122017	34	600506					59.5	60	66	63.5	0.901515	0.944882
K	0	10	29	1.14831	136.8	15.4962	0.579221							38	2200	39510.6	48	30	107725	30	355938	12	5.79777	14	5.84695
K	0	10	32	1.15439	140.4	16.2336	0.579633								2500	47380.5	52					14.5	6.70407	15	6.13911
K	0	10	21	1.12456	122.5	13.9942	0.578196								2050	35738.4	45	29	94706.2	32	466119	7	3.72025	6	3.02074
K	0	10	30	1.15046	143.5	14.5686	0.578622								4200	99025.7	57	35	193494	35	677834	9	4.60484	6	3.02074
M	1	10	36	1.16106	141.6	17.9546	0.580419							40	4200	99025.7	60	35	193494	36	762513	10	5.01777	7	3.44361
K	0	10	31	1.15248	138.4	16.1841	0.579607							40	3500	76425.3	52					14	6.52805	13.5	5.69727
K	0	10	42	1.16887	135.9	22.741	0.58181								3650	81121	56	34	173316	34	600506	10	5.01777	9	4.21312
K	0	10	24	1.13515	134.2	13.3262	0.577637															13	6.16844	12.5	5.39003
K	0	10	48	1.17489	149.1	21.5917	0.581551															19	8.19309	19.5	7.35504
K	0	10	47.1	1.17408	141.7	23.4575	0.581955	85	0.490943	88	13.0852	0.965909	-0.0344588	36	2300	42086.7	50	29	94706.2	31	408207					67	67	65	66	1.03077	1.01515
K	0	10	32.2	1.15476	134.4	17.8261	0.580368	60.5	0.490886	76	1.0852	0.796053	-0.218517	39	3200	67288										56	54	56.5	58	0.99115	0.931034
K	0	10	38.2	1.16418	144.3	18.3455	0.580571	63.5	0.490897	80	5.06728	0.79375	-0.221172	40	3060	63143.9	52	30	107725	34	600506
K	0	10	27	1.14357	129.7	16.0503	0.579535							37	2750	54252	53	32	137659	33	530079	10	5.01777	8	3.83946
K	0	10	29.4	1.14918	135.9	15.9187	0.579463	57	0.490871	69.5	-5.45336	0.820144	-0.191015	40	3150	65799	55	32	137659	32	466119
K	0	10	36	1.16106	143.3	17.5311	0.580245							39	3000	61391.9	52	34	173316	34	600506	13	6.16844	8	3.83946
M	1	10	31	1.15248	141.6	15.4609	0.5792							40	3250	68786.8	56	33	154732	33	530079	19	8.19309	16	6.42244
M	1	10	19	1.11583	129.5	11.3296	0.575407							36	3000	61391.9	53	32	137659	33	530079	6	3.24078	7	3.44361
K	0	10	37	1.16252	137.4	19.5987	0.581002							39	2330	42868.9	48	31	122017	33	530079	15	6.87771	13.5	5.69727
K	0	10	36.9	1.16238	143.7	17.8695	0.580385	68	0.49091	76	1.01296	0.894737	-0.108916	40	3550	77981.3	55									63.5	64.5	66	66	0.962121	0.977273
K	0	10	33.2	1.15655	140.9	16.7231	0.579879	62	0.490891	74	-0.987038	0.837838	-0.171134		3150	65799										56	56	56	57	1	0.982456
K	0	10	29.1	1.14853	137.8	15.3248	0.579118	55.5	0.490864	72.5	-2.50496	0.765517	-0.254129	40	2650	51470.4	50	32	137659	32	466119
M	1	10	43	1.16998	143.5	20.8816	0.581372							39	4600	112690	58	37	238978	36	762513	17	7.55064	16	6.42244
K	0	10	34.8	1.15921	143.8	16.8291	0.57993	63	0.490895	71	-4.00768	0.887324	-0.11688	37	3250	68786.8	51	32	137659	34	600506					62	62	62	65	1	0.953846
K	0	10	30.7	1.15189	142.3	15.161	0.579016	55	0.490861	70	-5.01494	0.785714	-0.230478	41	3650	81121	58	34	173316	35	677834	12	5.79777	12.5	5.39003	57	57	59	58	0.966102	0.982759
K	0	10	26	1.14096	139	13.4569	0.577752							40	3350	71813.6	62	33	154732	37	855008	14	6.52805	12	5.23218
M	1	10	25.5	1.13959	134.7	14.0542	0.578243	56	0.490866	62.5	-13.4563	0.896	-0.107563													53	54	54	55	0.981481	0.981818
K	0	10	27	1.14357	136.5	14.491	0.578567								3500	76425.3	56	33	154732	34	600506	10	5.01777	10	4.56811
M	1	10	38.2	1.16418	143.6	18.5248	0.580637	69	0.490913	77	1.03342	0.896104	-0.107452													58	58	59	59	0.983051	0.983051
K	0	10	34	1.15791	139	17.5974	0.580273							39	3500	76425.3	56	35	193494	36	762513	11	5.41475	10	4.56811
M	1	10	28	1.14602	129	16.8259	0.579928	58	0.490875	68	-7.99754	0.852941	-0.154369	30	1450	21849.6	44	25	53886.8	28	266789					57	58	57	58	1	1
M	1	10	34	1.15791	130.5	19.9645	0.581114	68	0.49091	79	3.00246	0.860759	-0.145763	40	3200	67288	54									55	56	56	57	0.982143	0.982456
M	1	10	28	1.14602	140.4	14.2044	0.578357							40	3200	67288	57	34	173316	35	677834	20	8.5043	15	6.13911
M	1	10	21.9	1.12801	130.8	12.8005	0.57714	52	0.490844	61	-15.0151	0.852459	-0.154901	40	2800	55659	54	33	154732	34	600506					55	55	58	57	0.948276	0.964912
M	1	10	33.3	1.15672	136.7	17.82	0.580365	64.5	0.4909	73.5	-2.51512	0.877551	-0.127442				45	27	72188.8	30	355938					53	52.5	54	56	0.981481	0.9375
K	0	10	36.4	1.16165	144.5	17.4327	0.580203	66	0.490904	80	4.91281	0.825	-0.185532	38	3180	66691.2	54	31	122017	34	600506	12	5.79777	11	4.9071	58	59	59	59.5	0.983051	0.991597
K	0	10	50	1.17661	135.5	27.2327	0.582551															12	5.79777	11	4.9071
K	0	10	30	1.15046	137.1	15.9605	0.579486							40	3450	74878.7	56	34	173316	35	677834	15.5	7.04909	14	5.84695
K	0	10	30.3	1.15108	140	15.4592	0.579199	60	0.490884	72.5	-2.60056	0.827586	-0.18262		2500	47380.5										60	60	60	60	1	1
M	1	10	30	1.15046	133.5	16.8329	0.579931							40	3400	73341.4	54	34	173316	34	600506	17	7.55064	16	6.42244
K	0	10	42	1.16887	145.9	19.7305	0.581043							41	2850	57076.5	50	31.5	129665	33	530079	16	7.21831	16.5	6.56105
K	0	10	30	1.15046	133.9	16.7325	0.579883	60.5	0.490886	70.5	-4.61816	0.858156	-0.148623	40	3450	74878.7	53	34	173316	34	600506					59	57	60	60	0.983333	0.95
K	0	10	54.2	1.17983	146.5	25.2536	0.582269	82.5	0.49094	91.5	16.3788	0.901639	-0.101537		4600	112690	61									63	62.5	65	65.5	0.969231	0.954198
K	0	10	41.5	1.1683	148.5	18.8189	0.580743							36	2600	50096	50	30	107725	32	466119	10	5.01777	10.5	4.73946
M	1	10	52.5	1.17858	136.2	28.3012	0.582682	79	0.490934	82.5	6.41991	0.957576	-0.0429965		3700	82704.6	54									58	58.5	59	61	0.983051	0.959016
K	0	10	28	1.14602	131.5	16.1922	0.579611							40	3350	71813.6	52	32	137659	33	530079	10	5.01777	9	4.21312
K	0	10	38	1.16391	142.3	18.7661	0.580724							40	3150	65799	55	34	173316	35	677834	13.5	6.34955	10.5	4.73946
M	1	10	28.1	1.14625	135.3	15.3501	0.579133	54	0.490856	68	-8.10802	0.794118	-0.220748	41	4350	104088	60	36	215353	35	677834					56	55	59	58	0.949153	0.948276
K	0	10	35	1.15952	137.9	18.4052	0.580593							39	3150	65799	54	35	193494	34	600506	9	4.60484	8.5	4.02882
K	0	10	48.3	1.17516	145.5	22.815	0.581826	81	0.490937	87	11.8169	0.931034	-0.0705008	40	3350	71813.6	55	33	154732	35	677834					58	58	58	58	1	1
M	1	10	30.7	1.15189	142.1	15.2037	0.579043	58	0.490875	71	-5.12896	0.816901	-0.194687	40	4450	107505	59	38	264461	35	677834					61.5	61.5	61.5	62.5	1	0.984
M	1	10	42	1.16887	147.3	19.3573	0.580925							38	4000	92393.1	60	35	193494	37	855008	16	7.21831	16.5	6.56105
M	1	10	38	1.16391	139.6	19.499	0.58097	69	0.490913	77	0.861015	0.896104	-0.107452													61	60	61	61.5	1	0.97561
K	0	10	42	1.16887	137.9	22.0862	0.581667															12	5.79777	11.5	5.07127
K	0	10	29.5	1.1494	138.3	15.4233	0.579178															17	7.55064	14	5.84695
K	0	10	48	1.17489	139.6	24.6303	0.582167	75	0.490927	89	13.7887	0.842697	-0.16572	39	3500	76425.3	54	34	173316	35	677834					61.5	61.5	62	61.5	0.991935	1
M	1	10	41.4	1.16819	144	19.9653	0.581114	70	0.490915	76	-0.15963	0.921053	-0.0809707	40	3700	82704.6	57	35	193494	36	762513	12.5	5.98456	7	3.44361	59	60	62	61	0.951613	0.983607
K	0	10	39.7	1.16613	137.5	20.9983	0.581402	73.5	0.490923	82	6.77834	0.896341	-0.107197	34	2700	52855.8	48
M	1	10	29.4	1.14918	141.9	14.601	0.578645	60	0.490884	72	-4.16145	0.833333	-0.17617	41	3300	70295.4	56	32	137659	37	855008	10	5.01777	9	4.21312	62.5	62.5	62.5	62.5	1	1
K	0	10	28.2	1.14649	138.6	14.6799	0.578699	60	0.490884	71	-4.2244	0.84507	-0.163082	40	3150	65799	57	33	154732	32	466119					64	61	63.5	61.5	1.00787	0.99187
K	0	10	34.5	1.15873	130.3	20.3203	0.581218							36	2200	39510.6	50	29	94706.2	32	466119	7.5	3.94982	8	3.83946
K	0	10	31	1.15248	138.6	16.1375	0.579582							39	2850	57076.5	53					10	5.01777	9	4.21312
K	0	10	28	1.14602	137.9	14.7241	0.57873								3400	73341.4	56					12	5.79777	9.5	4.39277
K	0	10	36.3	1.16151	144	17.5058	0.580234	59	0.49088	77	1.71368	0.766234	-0.253284		2500	47380.5										59.5	58.5	58	59	1.02586	0.991525
M	1	10	53.6	1.1794	150.1	23.7905	0.582018	75.5	0.490928	91	14.7651	0.82967	-0.180278	37	3100	64319.9	56	34	173316	35	677834					58.5	62	62	64	0.943548	0.96875
K	0	10	23	1.1319	126.1	14.4643	0.578548															6	3.24078	7	3.44361
K	0	10	52	1.1782	148.8	23.4854	0.58196															19	8.19309	17	6.69773
K	0	10	29	1.14831	143.7	14.0438	0.578234							38	2900	58504.6	55	29	94706.2	33	530079	11	5.41475	10	4.56811
M	1	10	36.8	1.16224	141.5	18.3796	0.580584	68	0.49091	73.5	-2.77617	0.92517	-0.0766434	39	3750	84297.1	56	37	238978	36	762513					60	61	61	61	0.983607	1
M	1	10	26.7	1.14281	136.3	14.3721	0.578481	52	0.490844	65	-11.2835	0.8	-0.213975	37	2480	46842.8	53	30	107725	31	408207	12	5.79777	11	4.9071	53.5	55	55	56.5	0.972727	0.973451
M	1	10	39	1.16524	153.2	16.6168	0.579827	63	0.490895	76	-0.283745	0.828947	-0.18109	39	3500	76425.3	52	35	193494	35	677834
K	0	10	29	1.14831	136.1	15.656	0.579315							38	3200	67288	56	33	154732	35	677834	19	8.19309	17	6.69773
K	0	10	47.2	1.17417	150.3	20.8941	0.581375	82	0.490939	83	7.64144	0.987952	-0.0120936	38	3650	81121	52									62.5	63.5	64	63.5	0.976562	1
K	0	10	33.8	1.15757	145.4	15.9878	0.579501	55.5	0.490864	77	1.64144	0.720779	-0.307937	40	2850	57076.5	53	31	122017	34	600506					60	61.5	63	63	0.952381	0.97619
K	0	10	43.9	1.17094	146	20.5949	0.581294	76	0.490929	82.5	7.13112	0.921212	-0.0808029	40	3400	73341.4	58	36	215353	35	677834					57	56	63	61	0.904762	0.918033
M	1	10	21	1.12456	128.4	12.7376	0.577077							39	3100	64319.9	57	34	173316	33	530079	6.5	3.48414	7	3.44361
K	0	10	44	1.17105	149.8	19.6078	0.581005							37	2600	50096	56	33	154732	33	530079	17	7.55064	11	4.9071
M	1	10	30.7	1.15189	133.6	17.1999	0.580101	59.5	0.490882	71.5	-4.85598	0.832168	-0.177476	38	3600	79546.6	54	33	154732	36	762513
K	0	10	24	1.13515	127	14.88	0.578834							39	3100	64319.9	53	35	193494	34	600506	10	5.01777	8	3.83946
K	0	10	27	1.14357	138.5	14.0755	0.578259															9	4.60484	10	4.56811
M	1	10	28.5	1.14718	136.1	15.3861	0.579155							40	2900	58504.6	52	35	193494	35	677834	17	7.55064	15	6.13911
K	0	10	27	1.14357	134.1	15.0143	0.578922							39	3100	64319.9	50	33	154732	34	600506	12	5.79777	13	5.54501
K	0	10	28	1.14602	132.6	15.9247	0.579466							40	2850	57076.5	52	32	137659	34	600506	16	7.21831	13	5.54501
M	1	10	29	1.14831	142.1	14.3618	0.578474							40	5000	126865				35	677834	15.5	7.04909	14	5.84695
K	0	10	43	1.16998	140.6	21.7519	0.58159							40	3750	84297.1	55	34	173316	35	677834	16.5	7.38546	14	5.84695
K	0	10	31	1.15248	143.7	15.0123	0.578921							38	2650	51470.4	51	31	122017	32	466119	18	7.87537	16	6.42244
K	0	10	37.3	1.16295	134.4	20.6495	0.581309	68	0.49091	80	4.53938	0.85	-0.157619	40	3950	90756.4	54	34	173316	36	762513	9	4.60484	6	3.02074	56	56.5	57	57	0.982456	0.991228
K	0	10	34.7	1.15905	145.2	16.4587	0.579748	62	0.490891	75.6	0.138237	0.820106	-0.191058	37	2750	54252	53	31	122017	33	530079					66	65	64	63.5	1.03125	1.02362
K	0	10	34.7	1.15905	147.3	15.9928	0.579504	66.5	0.490906	74	-1.46176	0.898649	-0.10473	40	3350	71813.6	57	34	173316	34	600506					66	65	66	65	1	1
K	0	10	19	1.11583	124.1	12.337	0.576654							40	3350	71813.6	55	32	137659	35	677834	8	4.17344	7	3.44361
K	0	10	33	1.1562	139.3	17.0064	0.580013							37	2650	51470.4	53	31	122017	32	466119	12	5.79777	8.5	4.02882
K	0	10	51.9	1.17812	144.5	24.856	0.582204	77	0.49093	89	13.5291	0.865169	-0.140931	38	2500	47380.5	56					19	8.19309	19	7.22684	59	58	62	60	0.951613	0.966667
M	1	10	25.9	1.14069	137.2	13.7591	0.578007	55	0.490861	66	-10.4207	0.833333	-0.17617	40	3280	69690.8						5	2.72866	4.5	2.31978	55	55	55	54	1	1.01852
K	0	10	33.4	1.15689	142.5	16.4481	0.579743	62	0.490891	72	-3.4824	0.861111	-0.145377	38	3250	68786.8	56	33	154732	34	600506	6.5	3.48414	5	2.56395	59	59	60	60	0.983333	0.983333
M	1	10	30	1.15046	136.6	16.0775	0.57955							39	3200	67288	52	34	173316	35	677834	13.5	6.34955	8.5	4.02882
M	1	10	25	1.13816	133.5	14.0274	0.578222							30	1500	22928	47	26	62545.7	28	266789	14	6.52805	13	5.54501
M	1	10	28	1.14602	139	14.492	0.578568							38	2870	57646.5	53	31	122017	31	408207	16	7.21831	15	6.13911
K	0	10	20.5	1.12252	126.3	12.8513	0.577191	50	0.490831	61	-14.4927	0.819672	-0.191548	39	2700	52855.8	51									50.5	52	53	53	0.95283	0.981132
K	0	10	35	1.15952	135.1	19.176	0.580865							34	1950	33286.9	46	27	72188.8	30	355938	13	6.16844	13	5.54501
M	1	10	30	1.15046	140.7	15.1542	0.579012							38	2900	58504.6	52	33	154732	35	677834	17	7.55064	15	6.13911
K	0	10	25.6	1.13986	131.3	14.8495	0.578814	52	0.490844	67	-8.55168	0.776119	-0.241666	39	3050	62850.8	51	33	154732	34	600506	8	4.17344	9	4.21312	51	51.5	52.5	52	0.971429	0.990385
K	0	10	26	1.14096	133.4	14.6104	0.578651							40	3350	71813.6	56	34	173316	33	530079	11.5	5.60789	7	3.44361
K	0	10	50	1.17661	150.6	22.0455	0.581658	76.3	0.490929	87	11.4454	0.877011	-0.128027	38	3200	67288	55	31	122017	31	408207					60	61	60.5	61	0.991736	1
M	1	10	41.9	1.16876	152.6	17.9931	0.580435	65	0.490901	78.5	1.99679	0.828025	-0.182126													64	64.5	66	66	0.969697	0.977273
K	0	10	39.2	1.1655	139	20.2888	0.581209	68	0.49091	73	-2.57233	0.931507	-0.070007	37	3700	82704.6	65	34	173316	34	600506	12	5.79777	9.5	4.39277	60	60	63	62	0.952381	0.967742
M	1	10	27	1.14357	129.7	16.0503	0.579535							37	2850	57076.5	50	32	137659	33	530079	14	6.52805	14	5.84695
M	1	10	25	1.13816	117.1	18.2317	0.580528	62	0.490891	65.5	-11.0135	0.946565	-0.0543487	39	3550	77981.3	56	34	173316	35	677834					49	48	48	47	1.02083	1.02128
M	1	10	23.5	1.13355	122.2	15.7371	0.579361															13	6.16844	10	4.56811
M	1	10	29.5	1.1494	142.5	14.5275	0.578593	57	0.490871	68	-8.52274	0.838235	-0.17069	39	3570	78606.3	56	34	173316	34	600506	10	5.01777	15	6.13911	60	60.5	63	63	0.952381	0.960317
M	1	10	42.9	1.16987	143.1	20.9497	0.58139	69.5	0.490914	81	4.47615	0.858025	-0.148767	39	3500	76425.3	52	32	137659	32	466119					60	61	62.5	61	0.96	1
K	0	10	21.6	1.12689	131.2	12.5483	0.576882	52.5	0.490847	63	-12.5856	0.833333	-0.17617	40	3300	70295.4	52	34	173316	34	600506					52.5	53.5	55.5	55.5	0.945946	0.963964
K	0	10	26	1.14096	131.8	14.9673	0.578892							41	3250	68786.8	54	34	173316	35	677834	11	5.41475	9	4.21312
M	1	10	25	1.13816	128.9	15.0465	0.578943							38	3050	62850.8	54	32	137659	33	530079	16.5	7.38546	13	5.54501
M	1	10	22.9	1.13156	130.1	13.5295	0.577815	53	0.49085	61	-15.5342	0.868852	-0.136905	37	2400	44710.4	48	30	107725	32	466119					53.5	53	52.5	55	1.01905	0.963636
M	1	10	39.7	1.16613	142.7	19.4959	0.580969	72	0.49092	80	3.46583	0.9	-0.103286	40	3550	77981.3	51	33	154732	34	600506					65.5	66.5	63.5	63	1.0315	1.05556
K	0	10	29.4	1.14918	131	17.1319	0.58007	60.5	0.490886	78.5	2.89652	0.770701	-0.248023	36	3500	76425.3	60
K	0	10	31	1.15248	144.8	14.7851	0.578771							40	3900	89128.4	54	36	215353	36	762513	13	6.16844	10	4.56811
M	1	10	40	1.16651	136.9	21.3429	0.58149	67	0.490907	82.5	5.95551	0.812121	-0.200117	38	3800	85898.7										55	52	56	55	0.982143	0.945455
K	0	10	23	1.1319	131	13.4025	0.577704							37	3400	73341.4	59	35	193494	36	762513	10	5.01777	9	4.21312
M	1	10	29.2	1.14875	138.6	15.2004	0.579041	57.5	0.490873	70	-6.57269	0.821429	-0.189562	38	4080	95029.8	61	34	173316	35	677834
K	0	10	30	1.15046	147.4	13.8079	0.578047							42	3750	84297.1	57	35	193494	36	762513	14	6.52805	12	5.23218
M	1	10	40.9	1.1676	142	20.2837	0.581207	67	0.490907	80	3.42455	0.8375	-0.171511	40	4000	92393.1	55	36	215353	36	762513					60	59.5	59	58	1.01695	1.02586
M	1	10	37	1.16252	148.2	16.8463	0.579938							38	3300	70295.4	52	33	154732	34	600506	13	6.16844	11	4.9071
K	0	10	26	1.14096	128.4	15.7704	0.57938							40	3350	71813.6	55	33	154732	35	677834	12	5.79777	8.5	4.02882
K	0	10	31	1.15248	142.2	15.3307	0.579121							38	2400	44710.4	49	29	94706.2	31	408207	15	6.87771	13	5.54501
M	1	10	35	1.15952	143.3	17.0442	0.58003							39	3250	68786.8	55	32	137659	37	855008	15	6.87771	15	6.13911
K	0	10	36.5	1.1618	146.4	17.0298	0.580023							40	3500	76425.3	57					13	6.16844	17	6.69773
K	0	10	28.4	1.14695	140	14.4898	0.578566	51	0.490838	69	-6.67848	0.73913	-0.285621													62	61.5	58	58	1.06897	1.06034
M	1	10	47	1.17399	139.4	24.1865	0.58209								3530	77357.8	57	33	154732	35	677834	13	6.16844	10	4.56811
M	1	10	45	1.17207	153	19.2234	0.580881							40	3850	87509.1	56	37	238978	36	762513	19	8.19309	15	6.13911
K	0	10	38.2	1.16418	139.7	19.5736	0.580994	68.5	0.490911	77.5	1.8112	0.883871	-0.120603	40	3250	68786.8	52.5	32	137659	34	600506					55.5	56	58	58	0.956897	0.965517
M	1	10	41.9	1.16876	139.1	21.6551	0.581567	70	0.490915	80	3.3654	0.875	-0.130211	39	4100	95692.4	61	37	238978	37	855008
K	0	10	27	1.14357	135	14.8148	0.578791							39	2750	54252	57					12	5.79777	10	4.56811
K	0	10	28	1.14602	136.5	15.0277	0.578931							40	2450	46039.7	53	31	122017	33	530079	15	6.87771	11	4.9071
K	0	10	32	1.15439	141	16.0958	0.57956							36	3350	71813.6	56	36	215353	34	600506	16	7.21831	13	5.54501
K	0	10	20	1.12039	121.6	13.5258	0.577812							34	1600	25130	46	27	72188.8	30	355938	12	5.79777	9	4.21312
K	0	10	37.4	1.16309	152	16.1877	0.579608	63	0.490895	74.5	-1.20944	0.845638	-0.162453	39	4700	116187	63									67	66	65.5	66	1.0229	1
M	1	10	48	1.17489	138	25.2048	0.582261	80	0.490936	88	11.3523	0.909091	-0.0936107		3150	65799	55									58	58	61.5	60	0.943089	0.966667
M	1	10	28.5	1.14718	142.7	13.9958	0.578197	56	0.490866	66	-10.658	0.848485	-0.159296	39	3400	73341.4	55	34	173316	33	530079					60	60	61	61	0.983607	0.983607
M	1	10	50	1.17661	144.8	23.847	0.582028							40	3350	71813.6	53	34	173316	34	600506	17	7.55064	17	6.69773
M	1	10	45.6	1.17266	142.9	22.3306	0.581722	82	0.490939	85.5	8.82426	0.959064	-0.0414681	37	3000	61391.9	52	32	137659	33	530079					58.5	57	61	61	0.959016	0.934426
M	1	10	23.7	1.1342	131.2	13.7683	0.578015	52	0.490844	59.5	-17.1786	0.87395	-0.131353													58.5	58	59	57.5	0.991525	1.0087
M	1	10	33	1.1562	143.2	16.0927	0.579558							39	4200	99025.7	58	34	173316	34	600506	16.5	7.38546	13.5	5.69727
M	1	10	32.6	1.15549	137.4	17.2681	0.580131	58	0.490875	73.5	-3.19652	0.789116	-0.226532	37	3250	68786.8	56
K	0	10	37.5	1.16323	144.9	17.8605	0.580382							40	2900	58504.6	53	34	173316	34	600506	6	3.24078	5	2.56395
M	1	10	33	1.1562	142.2	16.3198	0.579677							38	3600	79546.6	60	35	193494	37	855008	14	6.52805	8	3.83946
K	0	10	47	1.17399	148	21.4573	0.581519															12	5.79777	12.5	5.39003
K	0	10	29	1.14831	133.1	16.3697	0.579703								2650	51470.4	50					14	6.52805	10	4.56811
K	0	10	28	1.14602	137.8	14.7455	0.578744							39	3200	67288	53	33	154732	37	855008	10	5.01777	11	4.9071
M	1	10	31	1.15248	142.8	15.2022	0.579042							40	2700	52855.8	51					13	6.16844	11	4.9071
K	0	10	24	1.13515	127.5	14.7636	0.578756							40	2800	55659	52	32	137659	33	530079	15	6.87771	13	5.54501
K	0	10	36.8	1.16224	144	17.7469	0.580335	66	0.490904	81	5.19027	0.814815	-0.197054	40	3450	74878.7	54	33	154732	33	530079	11.5	5.60789	10.5	4.73946	63	62	62.5	64	1.008	0.96875
K	0	10	27.3	1.14432	132.5	15.55	0.579253	57	0.490871	67	-8.82296	0.850746	-0.156794	40	3200	67288	53	34	173316	35.5	719226					59	59	59	59	1	1
M	1	10	27.5	1.14482	132.4	15.6876	0.579333							35	2400	44710.4	50	30	107725	33	530079	13.5	6.34955	10	4.56811
K	0	10	29	1.14831	139	15.0096	0.578919							40	4000	92393.1	57	37	238978	36	762513	15	6.87771	15	6.13911
M	1	10	42.4	1.16932	141.4	21.2064	0.581456	70	0.490915	85	8.22952	0.823529	-0.18719	39	3900	89128.4	57	35	193494	36	762513	11	5.41475	8	3.83946	61	59	64	64	0.953125	0.921875
M	1	10	40.3	1.16688	143	19.7076	0.581036	68	0.49091	79	2.20783	0.860759	-0.145763	40	3350	71813.6	56									60	62	60	62	1	1
K	0	10	40	1.16651	149.4	17.9209	0.580406							35	2200	39510.6	54	29	94706.2	30	355938	8.5	4.39164	9	4.21312
K	0	10	34.6	1.15889	139.5	17.7798	0.580349	66	0.490904	74	-1.86134	0.891892	-0.111967	41	4280	101717	61	37	238978	37	855008	9.5	4.81344	9.5	4.39277	64	63	64	63	1	1
M	1	10	33.4	1.15689	139.5	17.1632	0.580084	59	0.49088	73	-3.83345	0.808219	-0.204564	40	3000	61391.9										61	62	65.5	65	0.931298	0.953846
K	0	10	27	1.14357	132	15.4959	0.579221							40	3110	64614.9	56	33	154732	33	530079	9	4.60484	7.5	3.64457
K	0	10	32.5	1.15531	136.6	17.4173	0.580196							32	4000	92393.1	59	36	215353	35	677834	10	5.01777	10	4.56811
M	1	10	29.4	1.14918	139	15.2166	0.579051	63	0.490895	70.5	-6.35409	0.893617	-0.110116	40	3500	76425.3	56	33	154732	34	600506					58	58	60	60.5	0.966667	0.958678
K	0	10	31.7	1.15383	136.8	16.939	0.579981	61.3	0.490889	72.3	-3.62615	0.847856	-0.159992	37	2500	47380.5	47	31	122017	31	408207					52.5	56	57	60	0.921053	0.933333
M	1	10	70.4	1.18893	153.5	29.8783	0.582852	95	0.490955	94.5	17.6356	1.00529	0.00528233	38	2850	57076.5	50	31	122017	32	466119					65	65	65	64	1	1.01562
K	0	10	30.5	1.15149	134.2	16.9354	0.57998	57	0.490871	71	-4.92616	0.802817	-0.210743		3850	87509.1	55									59	58.5	60	59.5	0.983333	0.983193
M	1	10	22	1.12838	132	12.6263	0.576963							40	2550	48732.7	52	32	137659	33	530079	12	5.79777	10	4.56811
M	1	10	31	1.15248	136.6	16.6135	0.579825								3800	85898.7	52	32	137659	33	530079	13	6.16844	11	4.9071
K	0	10	25	1.13816	134	13.9229	0.57814							41	3400	73341.4	57	33	154732	34	600506	16	7.21831	16	6.42244
K	0	10	28	1.14602	133.5	15.7107	0.579346							37	2900	58504.6	54	30	107725	31	408207	7.5	3.94982	7	3.44361
M	1	10	32	1.15439	137	17.0494	0.580032							40	3150	65799	52	32	137659	34	600506	10.5	5.21811	8	3.83946
M	1	10	34	1.15791	138.2	17.8018	0.580358							39	3800	85898.7	56	36	215353	35	677834	15	6.87771	12	5.23218
K	0	10	25	1.13816	137	13.3198	0.577631							40	3650	81121	56	35	193494	35	677834	11	5.41475	9	4.21312
K	0	10	26	1.14096	136.7	13.9135	0.578132							40	3450	74878.7	60	34	173316	34	600506	11.5	5.60789	11	4.9071
K	0	10	43.7	1.17073	147.1	20.1956	0.581182	78	0.490932	83	7.02224	0.939759	-0.0614065	40	2950	59943.1										61.5	61.5	64	64	0.960938	0.960938
K	0	10	27.3	1.14432	133.3	15.3639	0.579142	57	0.490871	66	-9.9984	0.863636	-0.142608	40	4500	109225	60									53	53.5	56	54	0.946429	0.990741
M	1	10	30.8	1.15209	137.3	16.3384	0.579687	61.5	0.490889	69	-7.94411	0.891304	-0.112598	39	3550	77981.3	56	35	193494	35	677834	11	5.41475	10	4.56811	54	55	57	56	0.947368	0.982143
K	0	10	24	1.13515	137.6	12.6758	0.577014															15	6.87771	13.5	5.69727
K	0	10	22	1.12838	132	12.6263	0.576963							39	3150	65799	52	34	173316	34	600506	11	5.41475	11	4.9071
M	1	10	35	1.15952	142.5	17.2361	0.580117							40	4000	92393.1	58	35	193494	36	762513	14	6.52805	15	6.13911
K	0	10	35.3	1.15999	151	15.4818	0.579213	56	0.490866	72	-4.0265	0.777778	-0.239726	42	3200	67288	53	30	107725	35	677834	12	5.79777	11	4.9071	57	56.5	61.5	60	0.926829	0.941667
K	0	10	46	1.17305	146.7	21.3746	0.581498							40	3050	62850.8	53	33	154732	34	600506	11	5.41475	11.5	5.07127
M	1	10	45.7	1.17276	157.1	18.5167	0.580634	68	0.49091	81	4.01175	0.839506	-0.169272	36	3450	74878.7	57									69.5	68	71	71.5	0.978873	0.951049
K	0	10	24.6	1.13698	126.5	15.3728	0.579147	52	0.490844	64	-12.05	0.8125	-0.199686	38	3100	64319.9	52	32	137659	33	530079					54.5	56	57	56	0.95614	1
K	0	10	31.2	1.15287	143.6	15.1302	0.578997	58	0.490875	73.5	-2.56032	0.789116	-0.226532	35	3000	61391.9	51	31	122017	33	530079					58.5	57	60	60	0.975	0.95
M	1	10	35.6	1.16046	145.4	16.8392	0.579934	68	0.49091	77	0.0014267	0.883117	-0.121418													58	59	65	63.5	0.892308	0.929134
K	0	10	29	1.14831	130.9	16.9246	0.579975							36	2500	47380.5	52	30	107725	32	466119	15	6.87771	11	4.9071
M	1	10	37	1.16252	146.3	17.2867	0.580139							40	4600	112690	62	37	238978	38	955800	13	6.16844	13	5.54501
K	0	10	28.5	1.14718	132.4	16.2581	0.579645	56	0.490866	69	-7.06784	0.811594	-0.200717	37	3200	67288	52	34	173316	35	677834					54.5	53	58	57	0.939655	0.929825
K	0	10	25.1	1.13845	129.5	14.967	0.578892	54.5	0.490858	67	-9.08096	0.813433	-0.198625	35	2300	42086.7	48	30	107725	33	530079					54	52.5	55	55.5	0.981818	0.945946
M	1	10	57	1.18173	145.8	26.8139	0.582496							38	2800	55659	48	33	154732	32	466119	18	7.87537	18	6.96567
K	0	10	34	1.15791	134.1	18.9069	0.580773							42	2900	58504.6	53	32	137659	35	677834	11	5.41475	10	4.56811
K	0	10	25	1.13816	131	14.5679	0.578621							40	3250	68786.8	56	33	154732	35	677834	12	5.79777	12.5	5.39003
M	1	10	31	1.15248	140.5	15.704	0.579342							40	3600	79546.6	54	34	173316	34	600506	19	8.19309	16	6.42244
M	1	10	35.6	1.16046	139.3	18.3463	0.580571	65	0.490901	76	-1.03985	0.855263	-0.151808	38	3280	69690.8	52	34	173316	34	600506					61	61	63.5	61.5	0.96063	0.99187
M	1	10	30.6	1.15169	141.7	15.2399	0.579065	58.5	0.490878	67.5	-9.53985	0.866667	-0.139293		3250	68786.8	53	33	154732	35	677834					62	62	62	62	1	1
M	1	10	45	1.17207	148.2	20.4888	0.581265							40	4000	92393.1	60	36	215353	36	762513	13	6.16844	14.5	5.99419
M	1	10	54	1.17968	152.1	23.3419	0.581932							40	3700	82704.6	59	34	173316	35	677834	15.5	7.04909	12	5.23218
M	1	10	36	1.16106	141.1	18.0821	0.58047							38	3400	73341.4	57	33	154732	33	530079	21.5	8.95987	17	6.69773
K	0	10	43	1.16998	146.5	20.0352	0.581135							40	2900	58504.6	51					13.5	6.34955	14.5	5.99419
K	0	10	29.9	1.15025	140.8	15.0822	0.578966	55	0.490861	71	-5.15223	0.774648	-0.243389	32	2600	50096	53	31	122017	32	466119	9	4.60484	7	3.44361	56	56	59	59	0.949153	0.949153
K	0	10	24.8	1.13757	133.4	13.9361	0.57815	49	0.490824	67	-9.15223	0.731343	-0.295048	40	2950	59943.1	54	32	137659	33	530079	11	5.41475	8.5	4.02882	52	52	54.5	54.5	0.954128	0.954128
K	0	10	28	1.14602	137.5	14.8099	0.578788								3500	76425.3	52	33	154732	34	600506	12	5.79777	12	5.23218
M	1	10	37.1	1.16266	139.4	19.0919	0.580837	69.5	0.490914	76	-1.10177	0.914474	-0.08791	40	3350	71813.6	55	34	173316	35	677834					63.5	63	66	64	0.962121	0.984375
M	1	10	28.5	1.14718	145	13.5553	0.577837							34	2200	39510.6	51	30	107725	32.5	497318	14	6.52805	12	5.23218
M	1	10	43	1.16998	144.4	20.6222	0.581302							39	3950	90756.4	58	36	215353	35	677834	12	5.79777	10	4.56811
K	0	10	45	1.17207	143.9	21.7316	0.581585							40	3300	70295.4	56	34	173316	35	677834	12	5.79777	10	4.56811
M	1	10	40	1.16651	140.4	20.292	0.58121							40	3600	79546.6	54	34	173316	35	677834	14.5	6.70407	12	5.23218
K	0	10	29	1.14831	144.4	13.908	0.578128							39	3470	75496.2	55	34	173316	36	762513	15	6.87771	14	5.84695
M	1	10	36.4	1.16165	145.4	17.2176	0.580108	59.5	0.490882	78.5	1.37759	0.757962	-0.263077	39	3250	68786.8	50	33	154732	35	677834	12	5.79777	10	4.56811	59	59	60	60	0.983333	0.983333
M	1	10	36	1.16106	146.2	16.8425	0.579936							37	2500	47380.5	51			33	530079	12	5.79777	12	5.23218
M	1	10	54.9	1.18032	150.3	24.3027	0.58211	82	0.490939	94	16.8682	0.87234	-0.133104	39	4350	104088	59	37	238978	37	855008	18	7.87537	17.5	6.83258	63	64.5	63	64.5	1	1
M	1	10	31	1.15248	144.7	14.8056	0.578785	59	0.49088	70	-7.14305	0.842857	-0.165541	37	2550	48732.7	53									58	57	57	58	1.01754	0.982759
M	1	10	32	1.15439	133.7	17.9014	0.580398							38	3400	73341.4	56	34	173316	34	600506	14	6.52805	12	5.23218
K	0	10	28	1.14602	144.9	13.3359	0.577645							40	2700	52855.8	52					9	4.60484	8.5	4.02882
M	1	10	28	1.14602	131.1	16.2912	0.579663	58	0.490875	70	-7.16274	0.828571	-0.181512	40	3600	79546.6	55	34	173316	34	600506	12	5.79777	11	4.9071	56	56	59	58	0.949153	0.965517
M	1	10	49.7	1.17636	142.9	24.3384	0.582117	80	0.490936	89	11.8363	0.898876	-0.104486													57	53	57	58	1	0.913793
K	0	10	23	1.1319	131.7	13.2604	0.577578							38	2580	49549.3	56	31	122017	31	408207	9	4.60484	6	3.02074
M	1	10	29.5	1.1494	130.4	17.3487	0.580166	57	0.490871	70	-7.18339	0.814286	-0.197655		3850	87509.1	61									57	60	60	63	0.95	0.952381
M	1	10	33.8	1.15757	141.9	16.7862	0.579909	60	0.490884	73	-4.18433	0.821918	-0.189009	36	2350	43392.7	53									59	59	60	61	0.983333	0.967213
K	0	10	58	1.18238	143	28.3632	0.582689															16	7.21831	13	5.54501
K	0	10	32.1	1.15458	132	18.4229	0.5806	65	0.490901	75	-1.2564	0.866667	-0.139293	38	3100	64319.9	54	32	137659	34	600506					59	60	58	59	1.01724	1.01695
K	0	10	30	1.15046	131.7	17.2962	0.580143							39	2700	52855.8	53	32	137659	34	600506	10	5.01777	11	4.9071
K	0	10	27	1.14357	136.8	14.4275	0.578521															15	6.87771	17	6.69773
M	1	10	49.7	1.17636	152.4	21.3987	0.581504	77	0.49093	90.5	13.295	0.850829	-0.156702	40	3550	77981.3	53									64	64	68	68	0.941176	0.941176
K	0	10	32.9	1.15602	139.6	16.882	0.579955	58	0.490875	73	-3.26672	0.794521	-0.220283		3800	85898.7	53									60	59	61	61	0.983607	0.967213
K	0	10	31	1.15248	142.7	15.2235	0.579055															15	6.87771	14	5.84695
M	1	10	29	1.14831	139.5	14.9022	0.578849								3600	79546.6	56					14.5	6.70407	13.5	5.69727
K	0	10	35.4	1.16015	145.7	16.6757	0.579856	58	0.490875	71	-5.29675	0.816901	-0.194687	41	3940	90430.1	58	35	193494	35	677834	11	5.41475	11	4.9071	62	64	66	66	0.939394	0.969697
K	0	10	29.9	1.15025	140.1	15.2333	0.579061	56	0.490866	67.5	-8.808	0.82963	-0.180324	38	3700	82704.6	55	32	137659	35	677834					62	61	64	62	0.96875	0.983871
M	1	10	51.6	1.17789	145	24.5422	0.582152	84	0.490942	92	14.7537	0.913043	-0.0894226	40	3600	79546.6	57	34	173316	36	762513					65	66	66	64.5	0.984848	1.02326
M	1	10	34.5	1.15873	146.8	16.0091	0.579513	57.5	0.490873	70.5	-6.75657	0.815603	-0.19616	40	3300	70295.4	53	35	193494	36	762513					63	61	61.5	63	1.02439	0.968254
M	1	10	36	1.16106	145.4	17.0284	0.580023	67.3	0.490908	76.5	-0.777214	0.879739	-0.125072	39	3450	74878.7	56	34	173316	34	600506					60	59.5	64	63.5	0.9375	0.937008
K	0	10	33.5	1.15706	150.1	14.8691	0.578827							38	3500	76425.3	53	35	193494	34	600506	14	6.52805	14	5.84695
K	0	10	35.3	1.15999	143.2	17.2143	0.580107	56	0.490866	74	-2.34836	0.756757	-0.264509	39	3460	75187.2	54	34	173316	36	762513	12.5	5.98456	12	5.23218	65	64	65	64	1	1
K	0	10	27.1	1.14383	136	14.6518	0.57868	53	0.49085	66.5	-9.8596	0.796992	-0.217434	38	3350	71813.6	51	35	193494	35	677834					60	59	58	59	1.03448	1
K	0	10	24.9	1.13787	139.8	12.7405	0.57708	52.5	0.490847	63	-13.3596	0.833333	-0.17617	40	3000	61391.9	53	33	154732	34	600506					56.5	56	59	59	0.957627	0.949153
M	1	10	41	1.16772	138.9	21.251	0.581467							39	2900	58504.6	54	35	193494	34	600506	12	5.79777	9	4.21312
K	0	10	43	1.16998	151.8	18.6606	0.580686							40	3700	82704.6	61	33	154732	35	677834	12	5.79777	10	4.56811
K	0	10	27	1.14357	138.2	14.1367	0.578306							38	2600	50096	49	32	137659	35	677834	11.5	5.60789	11	4.9071
M	1	10	45	1.17207	147.5	20.6837	0.581319							40	3350	71813.6	53	34	173316	35	677834	17	7.55064	17	6.69773
M	1	10	36.5	1.1618	139.9	18.6491	0.580682	75	0.490927	75.4	-1.92881	0.994695	-0.00531381													55.5	57.5	57.5	57.5	0.965217	1
K	0	10	31	1.15248	139.4	15.9528	0.579482							40	3300	70295.4	53	32	137659	34	600506	15	6.87771	12.5	5.39003
M	1	10	36.5	1.1618	142.2	18.0507	0.580457								2650	51470.4	58	33	154732	33	530079	16	7.21831	13	5.54501
K	0	10	31.7	1.15383	141.4	15.8548	0.579428	59	0.49088	73.5	-2.93184	0.802721	-0.210853	38	3250	68786.8	59	36	215353	35	677834					66	67	65.5	67	1.00763	1
K	0	10	28	1.14602	131	16.3161	0.579675							41	3850	87509.1	55	36	215353	36	762513	12	5.79777	10	4.56811
K	0	10	26.6	1.14255	129	15.9846	0.579499	55.5	0.490864	65.5	-10.9422	0.847328	-0.160577	39	2200	39510.6	46	29	94706.2	32	466119					56.5	55	57	57	0.991228	0.964912
K	0	10	29.9	1.15025	142.3	14.7659	0.578758	55	0.490861	69.5	-6.9628	0.791367	-0.223926	41	3450	74878.7	56	31	122017	33	530079					62	61	62	62	1	0.983871
[truncated: 343 more rows]
